# Supplementary material for: Genomic and palaeoclimatic data reveal Pleistocene adaptation and diversification of non-model bluegrasses (Poa sect. Stenopoa) in cold, arid environments
Source: Commun Biol. 2026 Jun 5;9:1020. doi: 10.1038/s42003-026-10395-6 (PMC13408850; doi:10.1038/s42003-026-10395-6)
Supplement: Supplementary file 3 — Supplementary Data 1-15 [file 42003_2026_10395_MOESM3_ESM.xlsx]

## Sheet: Supplementary Data 1
Supplementary Data 1. List of study samples with cluster assignments*.
* Cluster assignments are derived from Figure 2, with adjustments based on Supplementary Data 3.
Taxon	Herbarium IDs	Locality, description	Latitude	Longitude	Altitude	Date	Collectors
Pure red cluster (Cluster I)
P.×figertii	15955	Russia, Tomsk Oblast, Strezhevoy	N 60°45'42.0"	E 77°35'00.0"	43 m	30.08.2015	N.Mezina, V.Shiposha
P.×figertii	2203	Russia, Tomsk Oblast, Tomsk	N 56°29'17.5"	E 84°58'15.4"	92 m	25.07.2022	M.Olonova
P.×intricata	159P9nd	Kazakhstan, 18 km to SE from Lake Markakol, Kurshim District	N 48°30'12.2"	E 85°52'15.4"	1,331 m	07.08.2015	P.Gudkova
P.×intricata	184281	Russia, Kamchatka Krai, Milkovsky District	N 54°06'54.1"	E 158°01'09.8"	417 m	24.07.2018	R.Soreng, M.Olonova
P.×intricata	11802	Russia, Magadan, Magadanskaya Oblast	N 59°33'29.2"	E 150°47'41.3"	80 m	26.07.2011	M.Olonova
P.×intricata	21109	Russia, Murmansk Oblast, in vicinity of Beloe More village	N 67°04'52.3"	E 32°16'25.3"	23 m	30.08.2021	M.Olonova
P.×intricata	2162	Russia, Murmansk Oblast, Kola	N 68°52'35.4"	E 33°01'48.4"	24 m	13.08.2021	M.Olonova
P.palustris	2181	Russia, Murmansk Oblast, Monchegorsk	N 67°54'43.3"	E 32°57'38.1"	228 m	18.08.2021	M.Olonova
P.×intricata	2118	Russia, Omsk Oblast, Moskalensky District	N 54°59'36.8"	E 71°55'23.9"	119 m	05.07.2021	M.Olonova, P.Gudkova, E.Kriuchkova
P.×intricata	FE2211	Russia, Sakhalin Oblast, 3.5 km to SSE from Krasnoyarskoe, Kholmskii	N 47°22'06.8"	E 142°00'09.5"	9 m	09.07.2018	R.Soreng, M.Olonova
P.×intricata	1116	Russia, Sverdlovsk Oblast, Leninskiy District, Yekaterinburg	N 56°48'44.6"	E 60°36'01.4"	259 m	05.07.2011	M.Olonova
P.×intricata	15954	Russia, Tomsk Oblast, Alexandrovsky District	N 60°43'16.0"	E 77°35'08.9"	38 m	30.08.2015	N.Mezina, V.Shiposha
P.×intricata	1112	Russia, Tomsk Oblast, Shegarsky District	N 56°41'47.4"	E 83°39'47.2"	107 m	29.06.2011	M.Olonova
P.×intricata	21521	Russia, Tomsk Oblast, Tomsk	N 56°25'43.3"	E 85°00'11.2"	164 m	21.08.2021	M.Olonova
P.×intricata	21523	Russia, Tomsk Oblast, Tomsk	N 56°25'43.3"	E 85°00'11.2"	164 m	21.08.2021	M.Olonova
P.nemoralis	2145	Russia, Tomsk Oblast, Semiluzhki	N 56°36'23.4"	E 85°22'19.2"	173 m	22.07.2021	M.Olonova
P.palustris	17141	Russia, Irkutsk Oblast, Listvyanka	N 51°50'37.7"	E 104°52'37.8"	457 m	11.07.2017	M.Olonova
P.palustris	2178	Russia, Murmansk Oblast, Kola	N 68°52'55.2"	E 33°04'30.0"	73 m	16.08.2021	M.Olonova
P.palustris	2168	Russia, Murmansk Oblast, Teriberka	N 69°11'14.6"	E 35°06'56.9"	35 m	14.08.2021	M.Olonova
P.palustris	2134	Russia, Altai Krai, Shelabolikhinsky District	N 53°23'32.0"	E 82°02'36.0"	752 m	07.07.2021	M.Olonova
P.palustris	09102	Russia, Chelyabinsk Oblast, Vishnevogorsk	N 55°59'04.6"	E 60°38'18.6"	444 m	21.06.2005	N.Zolotareva
P.palustris	17124PA	Russia, Irkutsk Oblast, Slyudyansky District	N 51°41'13.9"	E 103°39'11.2"	568 m	09.08.2017	M.Olonova
P.palustris	508	Russia, Kamchatka Krai, 11km to NW from Kozyrevsk, Ust-Kamchatsky District	N 55°57'52.9"	E 159°46'41.7"	43 m	30.07.2018	R.Soreng, M.Olonova
P.palustris	FE3303	Russia, Kamchatka Krai, Petropavlovsk-Kamchatskiy	N 53°01'12.0"	E 158°44'24.0"	5 m	18.07.2018	R.Soreng, M.Olonova
P.palustris	15113	Russia, Khanty-Mansi Autonomous Okrug, Langepas	N 61°15'32.8"	E 75°12'06.7"	49 m	28.08.2015	N.Mezina, V.Shiposha
P.palustris	15224	Russia, Khanty-Mansi Autonomous Okrug, Nefteyugansk	N 61°06'18.5"	E 72°37'25.0"	38 m	24.08.2015	N.Mezina, V.Shiposha
P.palustris	15951	Russia, Khanty-Mansi Autonomous Okrug, Nizhnevartovsk	N 60°57'29.9"	E 76°35'31.9"	51 m	26.08.2015	N.Mezina, V.Shiposha
P.palustris	15953A	Russia, Khanty-Mansi Autonomous Okrug, Nizhnevartovsky District, Izluchinsk	N 60°57'00.0"	E 76°51'36.0"	41 m	24.08.2015	N.Mezina, V.Shiposha
P.palustris	15953B	Russia, Khanty-Mansi Autonomous Okrug, Nizhnevartovsky District, Izluchinsk	N 60°57'00.0"	E 76°51'36.0"	41 m	24.08.2015	N.Mezina, V.Shiposha
P.palustris	15953C	Russia, Khanty-Mansi Autonomous Okrug, Nizhnevartovsky District, Izluchinsk	N 60°57'00.0"	E 76°51'36.0"	41 m	24.08.2015	N.Mezina, V.Shiposha
P.palustris	15953D	Russia, Khanty-Mansi Autonomous Okrug, Nizhnevartovsky District, Izluchinsk	N 60°57'00.0"	E 76°51'36.0"	41 m	24.08.2015	N.Mezina, V.Shiposha
P.palustris	15123	Russia, Khanty-Mansi Autonomous Okrug, Raduzhny	N 62°07'32.9"	E 77°28'51.0"	69 m	28.08.2015	N.Mezina, V.Shiposha
P.palustris	15952	Russia, Khanty-Mansi Autonomous Okrug, Surgut	N 61°15'00.8"	E 73°26'09.2"	38 m	23.08.2015	N.Mezina, V.Shiposha
P.palustris	812	Russia, Krasnoyarsk Krai, Tanzybey	N 53°07'15.7"	E 92°57'03.8"	359 m	02.07.2012	M.Olonova
P.palustris	11165	Russia, Magadan Oblast, Magadan	N 59°34'05.8"	E 150°45'32.0"	164 m	12.08.2011	M.Olonova
P.palustris	21105	Russia, Murmansk Oblast, Kandalaksha	N 67°05'19.3"	E 32°56'44.2"	7 m	29.08.2021	M.Olonova
P.palustris	21107	Russia, Murmansk Oblast, Polyarnye Zori	N 67°22'27.9"	E 32°30'34.1"	137 m	30.08.2021	M.Olonova
P.palustris	2108	Russia, Novosibirsk Oblast, Krasnozyorsky District	N 53°58'42.0"	E 78°57'41.0"	130 m	04.07.2021	M.Olonova
P.palustris	15800	Russia, Novosibirsk Oblast, Novosibirsk	N 54°49'18.8"	E 83°06'18.8"	155 m	14.06.2015	M.Olonova
P.palustris	2126	Russia, Novosibirsk Oblast, Ubinsky District	N 55°19'38.6"	E 79°26'38.4"	141 m	06.07.2021	M.Olonova, P.Gudkova
P.palustris	FE58B	Russia, Primorsky Krai, Barabash	N 43°11'24.0"	E 131°29'18.2"	33 m	25.06.2018	R.Soreng, M.Olonova
P.palustris	17900	Russia, Republic of Karelia, Loukhsky District	N 66°16'13.5"	E 33°04'09.3"	11 m	10.08.2017	E.Baiakhmetov
P.palustris	081C	Russia, Republic of Khakassia, Shirinskiy District	N 54°15'48.4"	E 89°33'38.5"	556 m	19.07.2008	M.Olonova
P.palustris	FE166A	Russia, Sakhalin Oblast, coast SE of Korsakov	N 46°36'26.1"	E 142°48'11.6"	45 m	05.07.2018	R.Soreng, M.Olonova
P.palustris	FE245A	Russia, Sakhalin Oblast, near Arsent'evka train station, Dolinskiy District	N 47°55'12.0"	E 142°29'35.3"	11 m	10.07.2018	R.Soreng, M.Olonova
P.palustris	FE236A	Russia, Sakhalin Oblast, to the NE of Penzenskoe	N 47°54'36.0"	E 142°09'00.0"	11 m	09.07.2018	R.Soreng, M.Olonova
P.palustris	1114	Russia, Sverdlovsk Oblast, Yekaterinburg	N 56°47'13.7"	E 60°34'16.3"	15 m	04.07.2011	M.Olonova
P.palustris	1559	Russia, Tomsk Oblast, Kargasoksky District	N 59°02'29.9"	E 80°54'27.1"	49 m	29.07.2015	M.Olonova
P.palustris	1567	Russia, Tomsk Oblast, Kargasoksky District	N 58°55'27.8"	E 80°12'27.1"	71 m	31.07.2015	M.Olonova
P.palustris	22071	Russia, Tomsk Oblast, Timiryazevskoye	N 56°27'20.2"	E 84°52'47.1"	115 m	19.07.2022	M.Olonova, N.Olonov
P.palustris	2149	Russia, Tomsk Oblast, Tomsk	N 56°28'03.7"	E 85°02'04.7"	159 m	29.07.2021	M.Olonova, N.Olonov
P.palustris	2202p	Russia, Tomsk Oblast, Tomsk	N 56°30'52.4"	E 84°56'23.5"	81 m	21.07.2022	M.Olonova
P.palustris	170521	Russia, Yamalo-Nenets Autonomous Okrug, Priuralsky District	N 67°28'12.0"	E 66°43'48.0"	965 m	23.08.2017	I.Pospelov
P.palustris	2114	Russia, Omsk Oblast, Omsk	N 54°53'48.5"	E 73°27'04.9"	98 m	20.07.2021	M.Olonova, P.Gudkova
P.sichotensis	18416	Russia, Kamchatka Krai, Apachinskiye Istochniki, Ust-Bolsheretsky District	N 52°52'15.6"	E 157°20'56.4"	300 m	24.06.2018	R.Soreng, M.Olonova
Pure dark blue cluster (Cluster II)
P.albertii	S5384	China, Gansu, Luqu County, Gannan Tibetan Autonomous Prefecture	N 34°10'00.0"	E 102°25'00.0"	3,440 m	18.09.1997	R.Soreng
P.albertii	123151	China, Sichuan, Kangding, Garzê Tibetan Autonomous Prefecture	N 30°10'51.0"	E 101°47'42.0"	4,245 m	10.09.2015	M.Olonova
P.albertii	1102206	China, Qinghai, Sazin Gompa	N 35°29'00.0"	E 99°49'00.0"	3,510 m	18.07.2011	G.Miehe
P.albertii	1102814	China, Qinghai, Sazin Gompa	N 35°30'00.0"	E 99°49'00.0"	3,591 m	18.07.2011	G.Miehe
P.crymophila	103511	China, Sichuan, 300 km NW of Chengdu, Prov. Zorge	N 33°06'00.0"	E 102°40'00.0"	5,375 m	18.09.1997	R.Soreng, P.Peterson, H.Sun
P.crymophila	103512	China, Sichuan, 300 km NW of Chengdu, Prov. Zorge	N 33°06'00.0"	E 102°40'00.0"	5,375 m	18.09.1997	R.Soreng, P.Peterson, H.Sun
P.crymophila	8815A	China, Sichuan, Kangding, Garzê Tibetan Autonomous Prefecture	N 30°36'58.3"	E 102°23'46.3"	3,107 m	12.09.2015	M.Olonova
P.crymophila	14015	China, Sichuan, Muli Tibetan Autonomous County, Liangshan Yi Autonomous Prefecture	N 28°23'12.8"	E 100°46'19.2"	3,656 m	30.08.2015	M.Olonova
P.crymophila	10323	China, Xizang Namucuo Nature Reserve, E of Lake Namtso	N 30°55'40.1"	E 90°58'14.6"	4,760 m	01.09.2005	J.Nölling, J.Hanspach
P.faberi	15147	China, Sichuan, Yanyuan County, Liangshan Yi Autonomous Prefecture	N 27°46'48.0"	E 101°29'13.2"	3,085 m	05.09.2015	M.Olonova
P.faberi	78A15	China, Sichuan, Yanyuan County, Liangshan Yi Autonomous Prefecture	N 27°46'48.0"	E 101°29'24.0"	3,085 m	05.09.2015	M.Olonova
P.faberi	9315	China, Sichuan, Kangding, Garzê Tibetan Autonomous Prefecture	N 30°39'00.0"	E 102°25'48.0"	3,369 m	12.09.2015	M.Olonova
P.faberi	1300842	China, Tibet, Nyêmo County, Lhasa	N 29°27'00.0"	E 90°24'36.0"	5,120 m	21.07.2013	G.Miehe
P.hylobates	1102707	China, Qinghai, Sazin Gompa, Hainan Tibetan Autonomous Prefecture	N 35°30'00.0"	E 99°49'00.0"	3,600 m	20.07.2011	G.Miehe
P.hylobates	118728	China, Qinghai, Sazin Gompa, Hainan Tibetan Autonomous Prefecture	N 35°30'00.0"	E 99°49'00.0"	3,600 m	20.07.2011	G.Miehe
P.hylobates	131507	China, Tibet, Lhasa	N 29°43'16.7"	E 91°11'00.2"	4,023 m	21.07.2013	G.Miehe
P.hylobates	0512924	China, Xizang, N margin of Lhasa basin, Tibet	N 29°40'00.0"	E 91°03'00.0"	4,600 m	15.09.2005	G.Miehe, S.Miehe
P.hylobates	1301501	China, Tibet, Lhasa	N 29°43'16.7"	E 91°11'00.2"	4,023 m	21.07.2013	G.Miehe
P.hylobates	1300830	China, Tibet, Doilungdêqên District, Lhasa	N 29°45'00.0"	E 90°41'00.0"	4,419 m	21.07.2013	G.Miehe
P.orinosa	11115	China, Sichuan, Xiaojin County, Ngawa Tibetan and Qiang Autonomous Prefecture	N 31°42'15.5"	E 102°19'26.0"	4,021 m	13.09.2015	M.Olonova
P.orinosa	202151	China, Sichuan, Baoxing County, Yaan	N 30°54'52.9"	E 102°48'04.0"	4,348 m	14.09.2015	M.Olonova
P.orinosa	202152	China, Sichuan, Baoxing County, Yaan	N 30°54'52.9"	E 102°48'04.0"	4,348 m	14.09.2015	M.Olonova
P.orinosa	10315	China, Qinghai, Madoi County, Golog Tibetan Autonomous Prefecture	N 34°37'00.0"	E 98°16'00.0"	4,230 m	13.08.2009	G.Miehe, E.Seeber
P.orinosa	12415	China, Sichuan, Kangding, Garzê Tibetan Autonomous Prefecture	N 30°04'51.0"	E 101°47'42.0"	4,245 m	10.09.2015	M.Olonova
P.orinosa	8615	China, Sichuan, Kangding, Garzê Tibetan Autonomous Prefecture	N 30°36'58.3"	E 102°23'45.6"	3,365 m	12.09.2015	M.Olonova
P.orinosa	11915	China, Sichuan, Lucheng, Kangding, Garzê Tibetan Autonomous Prefecture	N 30°02'08.6"	E 101°57'35.6"	2,612 m	09.09.2015	M.Olonova
P.orinosa	11415	China, Sichuan, Xiaojin County, Ngawa Tibetan and Qiang Autonomous Prefecture	N 31°42'15.5"	E 102°19'26.0"	4,021 m	13.09.2015	M.Olonova
P.orinosa	5683RS	China, Sichuan, Xinlong County, Garzê Tibetan Autonomous Prefecture	N 30°04'60.0"	E 100°00'00.0"	4,100 m	15.10.1997	R.Soreng, P.Peterson, H.Sun
P.orinosa	073521	China, Tibet, Lhasa	N 29°44'00.0"	E 91°08'00.0"	4,490 m	24.08.2007	G.Miehe, S.Miehe
P.orinosa	Tkach373	China, Qinghai, Huangzhong District, Xining	N 36°21'54.0"	E 101°30'00.0"	3,281 m	26.07.2018	N.Tkach, S.Gebauer, A.Favre, Q.Gao
P.poophagorum	1102808	China, Qinghai, Xinghai County, Hainan Tibetan Autonomous Prefecture	N 35°30'00.0"	E 99°49'00.0"	3,591 m	18.07.2011	G.Miehe
Pure blue cluster (Cluster III)
P.argunensis	19154A2	Russia, Altai Republic, Kosh-Agachsky District	N 50°13'18.1"	E 87°55'31.1"	1,488 m	11.07.2019	M.Olonova
P.argunensis	19154A3	Russia, Altai Republic, Kosh-Agachsky District	N 50°13'18.1"	E 87°55'31.1"	1,488 m	11.07.2019	M.Olonova
P.argunensis	09100	Russia, 2.5 km SW from Moskovo village, Verkhneuralsky District, Chelyabinsk Oblast	N 53°57'38.7"	E 59°04'49.3"	526 m	11.06.2007	N.Zolotareva
P.argunensis	08804	Russia, Republic of Khakassia, Minor Saksary ridge	N 53°23'56.3"	E 90°29'57.8"	712 m	23.07.2008	M.Olonova
P.argunensis	08126a	Russia, Republic of Khakassia, SW of village Pulankol', riverside of Kamyshta river, Askizsky District	N 53°22'59.9"	E 90°35'36.2"	376 m	24.07.2008	M.Olonova
P.argunensis	08126b	Russia, Republic of Khakassia, SW of village Pulankol', riverside of Kamyshta river, Askizsky District	N 53°22'59.9"	E 90°35'36.2"	376 m	24.07.2008	M.Olonova
P.argunensis	08126c	Russia, Republic of Khakassia, SW of village Pulankol', riverside of Kamyshta river, Askizsky District	N 53°22'59.9"	E 90°35'36.2"	376 m	24.07.2008	M.Olonova
P.argunensis	on60AK	Mongolia, Altanco'gc, Bayan-Ölgii	N 49°03'28.1"	E 90°25'41.2"	1,568 m	14.06.2004	A.Korolyuk
P.argunensis	09239	Russia, Zabaykalsky Krai, Borzinskiy District	N 50°19'52.7"	E 116°23'24.0"	674 m	27.07.2009	A.Korolyuk
P.argunensis	09234	Russia, Zabaykalsky Krai, Ononskiy District	N 50°28'49.8"	E 115°08'01.3"	679 m	22.07.2009	N.Dulepova
P.attenuata	97191	Mongolia, Bayan-Ölgii, Tolbo	N 48°36'00.0"	E 90°05'20.4"	2,171 m	10.08.1997	A.Revushkin, N.Rudaya
P.attenuata	97192	Mongolia, Bayan-Ölgii, Tolbo	N 48°36'00.0"	E 90°05'20.4"	2,171 m	10.08.1997	A.Revushkin, N.Rudaya
P.attenuata	2204[Bayan]	Mongolia, Bayan-Ölgii, 30 km to SW from Khushuut, Tsengel	N 48°51'21.6"	E 89°00'43.2"	2,141 m	29.07.2022	P.Gudkova, E.Kriuchkova
P.attenuata	2204[Khovd]	Mongolia, Khovd, 80 km NE from Burenkhairkhan	N 46°27'35.3"	E 92°24'00.0"	3,031 m	02.08.2022	P.Gudkova, E.Kriuchkova
P.attenuata	12251	Russia, Tuva Republic, Mongun-Tayginskiy District	N 50°17'38.0"	E 90°10'03.0"	2,920 m	06.07.2012	M.Olonova
P.attenuata	12252	Russia, Tuva Republic, Mongun-Tayginskiy District	N 50°17'38.0"	E 90°10'03.0"	2,920 m	06.07.2012	M.Olonova
P.attenuata	12253	Russia, Tuva Republic, Mongun-Tayginskiy District	N 50°17'38.0"	E 90°10'03.0"	2,920 m	06.07.2012	M.Olonova
P.attenuata	12254	Russia, Tuva Republic, Mongun-Tayginskiy District	N 50°17'38.0"	E 90°10'03.0"	2,920 m	06.07.2012	M.Olonova
P.attenuata	12255	Russia, Tuva Republic, Mongun-Tayginskiy District	N 50°17'38.0"	E 90°10'03.0"	2,920 m	06.07.2012	M.Olonova
P.attenuata	12351	Russia, Tuva Republic, Mongun-Tayginskiy District	N 50°20'54.0"	E 90°26'53.0"	1,884 m	08.07.2012	M.Olonova
P.attenuata	12141	Russia, Tuva Republic, Mugur-Aksy, Mongun-Tayginskiy District	N 50°22'30.4"	E 90°27'00.7"	1,837 m	05.07.2012	M.Olonova
P.attenuata	12142	Russia, Tuva Republic, Mugur-Aksy, Mongun-Tayginskiy District	N 50°22'30.4"	E 90°27'00.7"	1,837 m	05.07.2012	M.Olonova
P.attenuata	12143	Russia, Tuva Republic, Mugur-Aksy, Mongun-Tayginskiy District	N 50°22'30.4"	E 90°27'00.7"	1,837 m	05.07.2012	M.Olonova
P.attenuata	12144	Russia, Tuva Republic, Mugur-Aksy, Mongun-Tayginskiy District	N 50°22'30.4"	E 90°27'00.7"	1,837 m	05.07.2012	M.Olonova
P.attenuata	1224	Russia, Tuva Republic, Mongun-Tayginskiy District	N 50°29'52.8"	E 91°15'42.5"	1,628 m	06.07.2012	M.Olonova
P.attenuata	1225A1	Russia, Tuva Republic, Mongun-Tayginskiy District	N 50°47'11.0"	E 91°52'59.9"	1,554 m	06.07.2012	M.Olonova
P.attenuata	1225A2	Russia, Tuva Republic, Mongun-Tayginskiy District	N 50°47'11.0"	E 91°52'59.9"	1,554 m	06.07.2012	M.Olonova
P.attenuata	1225A3	Russia, Tuva Republic, Mongun-Tayginskiy District	N 50°47'11.0"	E 91°52'59.9"	1,554 m	06.07.2012	M.Olonova
P.attenuata	1225A4	Russia, Tuva Republic, Mongun-Tayginskiy District	N 50°47'11.0"	E 91°52'59.9"	1,554 m	06.07.2012	M.Olonova
P.botryoides	2202b	Mongolia, Bayan-Ölgii, N shore of Lake Tolbo, Tolbo	N 48°36'42.3"	E 89°59'36.1"	2,145 m	28.07.2022	P.Gudkova, E.Kriuchkova
P.botryoides	14Baur	Russia, Altai Republic, Ulaganskiy District	N 50°17'54.2"	E 87°40'06.2"	1,382 m	12.07.2014	M.Olonova
P.botryoides	1732	Russia, Irkutsk Oblast, Gas station, Kultuk	N 51°43'39.4"	E 103°40'25.0"	579 m	08.07.2017	M.Olonova
P.botryoides	17171	Russia, Irkutsk Oblast, vicinity of Ust-Ordynsky	N 52°48'49.0"	E 104°47'06.7"	508 m	13.07.2017	M.Olonova
P.botryoides	17172	Russia, Irkutsk Oblast, vicinity of Ust-Ordynsky	N 52°48'49.0"	E 104°47'06.7"	508 m	13.07.2017	M.Olonova
P.botryoides	17173	Russia, Irkutsk Oblast, vicinity of Ust-Ordynsky	N 52°48'49.0"	E 104°47'06.7"	508 m	13.07.2017	M.Olonova
P.botryoides	171a	Russia, Republic of Buryatia, Tunkinsky District	N 51°38'24.0"	E 101°30'25.2"	932 m	01.07.2017	M.Olonova
P.botryoides	171c	Russia, Republic of Buryatia, Tunkinsky District	N 51°38'24.0"	E 101°30'25.2"	932 m	01.07.2017	M.Olonova
P.botryoides	08803	Russia, Republic of Khakassia, 1.5 km to SE from Pulankol', Askizsky District	N 53°22'48.4"	E 90°36'43.0"	369 m	21.07.2008	M.Olonova
P.botryoides	08801	Russia, Republic of Khakassia, 4 km to N from Pulankol', Askizsky District	N 53°24'03.6"	E 90°35'48.5"	406 m	22.07.2008	M.Olonova
P.botryoides	171051	Russia, Tunkinsky District, Republic of Buryatia	N 51°39'24.1"	E 100°54'40.3"	1,620 m	09.07.2017	M.Olonova
P.botryoides	171052	Russia, Tunkinsky District, Republic of Buryatia	N 51°39'24.1"	E 100°54'40.3"	1,620 m	09.07.2017	M.Olonova
P.botryoides	171053	Russia, Tunkinsky District, Republic of Buryatia	N 51°39'24.1"	E 100°54'40.3"	1,620 m	09.07.2017	M.Olonova
P.botryoides	1235	Russia, Tuva Republic, Mongun-Tayginskiy District	N 50°20'54.0"	E 90°26'53.0"	1,884 m	08.07.2012	M.Olonova
P.botryoides	09218	Russia, Zabaykalsky Krai, Uletovskiy District	N 51°03'04.7"	E 111°58'25.6"	787 m	17.07.2009	A.Korolyuk
P.filiculmis	090034	Russia, Krasnoyarsk Krai, Taymyrsky Dolgano-Nenetsky District	N 70°44'25.0"	E 101°15'25.0"	59 m	25.07.2009	E.Pospelova
P.glauca	2220	Mongolia, Khovd, 12 km from village Tsenkher, Mo'nxxairxan	N 47°01'36.8"	E 91°58'03.0"	2,863 m	29.07.2022	P.Gudkova, E.Kriuchkova
P.glauca	108001	Russia, Altai Republic, Kosh-Agachsky District	N 50°01'08.0"	E 88°05'39.0"	2,483 m	28.07.2010	M.Olonova
P.glauca	108002	Russia, Altai Republic, Kosh-Agachsky District	N 50°01'08.0"	E 88°05'39.0"	2,483 m	28.07.2010	M.Olonova
P.glauca	108003	Russia, Altai Republic, Kosh-Agachsky District	N 50°01'08.0"	E 88°05'39.0"	2,483 m	28.07.2010	M.Olonova
P.glauca	108004	Russia, Altai Republic, Kosh-Agachsky District	N 50°01'08.0"	E 88°05'39.0"	2,483 m	28.07.2010	M.Olonova
P.glauca	19119	Russia, Altai Republic, Kosh-Agachsky District, Aktru	N 50°04'48.0"	E 87°43'15.6"	2,936 m	12.07.2019	M.Olonova
P.glauca	130376	Russia, Krasnoyarsk Krai, Taymyrsky Dolgano-Nenetsky District	N 71°56'38.0"	E 103°59'54.0"	193 m	01.07.2013	I.Pospelov
P.glauca	180407	Russia, Krasnoyarsk Krai, Taymyrsky Dolgano-Nenetsky District	N 68°59'37.0"	E 91°03'53.0"	646 m	14.07.2018	I.Pospelov
P.glauca	10343	Russia, Magadan Oblast, Tenkinsky District	N 61°05'34.8"	E 148°07'55.2"	1,484 m	05.07.2010	N.Sinelnikova
P.glauca	10337	Russia, Magadan Oblast, Zavyalov Island	N 59°03'25.2"	E 150°35'06.0"	113 m	02.07.2010	D.Lysenko
P.glauca	1501	Russia, Sakha Republic, Bulunsky District	N 71°27'36.0"	E 128°45'21.6"	154 m	18.08.2015	E.Nikolin
P.glauca	92051	Russia, Sakha Republic, Eveno-Bytantaysky National District	N 66°54'18.0"	E 127°37'12.0"	1,183 m	02.08.2014	E.Nikolin
P.glauca	12363	Russia, Tuva Republic, Mongun-Tayginskiy District	N 50°12'03.6"	E 90°07'48.0"	2,434 m	06.07.2012	M.Olonova
P.glauca	12362	Russia, Tuva Republic, Mongun-Tayginskiy District	N 50°17'00.0"	E 90°10'00.0"	3,051 m	07.07.2012	M.Olonova
P.litvinoviana	12361	Russia, Tuva Republic, Mongun-Tayginskiy District	N 50°17'00.0"	E 90°10'00.0"	3,051 m	07.07.2012	M.Olonova
P.litvinoviana	12850	Russia, Tuva Republic, Mongun-Tayginskiy District	N 50°17'38.0"	E 90°10'00.0"	2,935 m	06.07.2012	M.Olonova
P.litvinoviana	19181	Tajikistan, W shore of Lake Yashikul	N 37°58'14.2"	E 72°44'21.8"	3,728 m	18.05.2019	M.Olonova
P.litvinoviana	19182	Tajikistan, W shore of Lake Yashikul	N 37°47'26.2"	E 72°44'21.8"	3,728 m	18.05.2019	M.Olonova
P.litvinoviana	19183	Tajikistan, W shore of Lake Yashikul	N 37°53'26.2"	E 72°44'21.8"	3,728 m	18.05.2019	M.Olonova
P.litvinoviana	19184	Tajikistan, W shore of Lake Yashikul	N 37°47'26.2"	E 72°44'21.8"	3,728 m	18.05.2019	M.Olonova
P.litvinoviana	19185	Tajikistan, W shore of Lake Yashikul	N 37°47'26.2"	E 72°44'21.8"	3,728 m	18.05.2019	M.Olonova
P.pseudoaltaica	1426	Russia, Altai Republic, Kosh-Agachsky District, Aktru	N 50°05'31.2"	E 87°45'00.0"	2,876 m	27.06.2014	M.Olonova
P.pseudoaltaica	1426D	Russia, Altai Republic, Kosh-Agachsky District, Aktru	N 50°05'31.2"	E 87°45'00.0"	2,876 m	28.06.2014	M.Olonova
P.pseudoaltaica	18310	Russia, Altai Republic, Kosh-Agachsky District	N 49°57'00.0"	E 89°18'36.0"	2,730 m	31.07.2010	M.Olonova
P.pseudoaltaica	1841	Russia, Altai Republic, Kosh-Agachsky District	N 49°57'18.7"	E 89°17'48.8"	2,695 m	31.07.2010	M.Olonova
P.relaxa	10800	China, Xinjiang, Fukang, Changji Hui Autonomous Prefecture	N 43°53'59.3"	E 88°07'15.9"	1,938 m	09.09.2010	M.Olonova, N.Olonov
P.relaxa	17741	Tajikistan, Rushon	N 37°57'30.6"	E 72°04'35.8"	3,504 m	18.08.2017	M.Olonova
P.relaxa	17742	Tajikistan, Rushon	N 37°57'30.6"	E 72°04'35.8"	3,504 m	18.08.2017	M.Olonova
P.relaxa	17743	Tajikistan, Rushon	N 37°57'30.6"	E 72°04'35.8"	3,504 m	18.08.2017	M.Olonova
P.relaxa	16492	Tajikistan, Gorno-Badakhshan Autonomous Province	N 38°06'17.3"	E 74°31'11.6"	4,231 m	18.08.2016	M.Olonova
P.relaxa	16493	Tajikistan, Gorno-Badakhshan Autonomous Province	N 38°06'17.3"	E 74°31'11.6"	4,231 m	18.08.2016	M.Olonova
P.relaxa	1762a	Tajikistan, Rushon	N 37°58'40.8"	E 71°59'27.6"	3,027 m	16.08.2017	M.Olonova
P.relaxa	1762b	Tajikistan, Rushon	N 37°58'40.8"	E 71°59'27.6"	3,027 m	16.08.2017	M.Olonova
P.relaxa	1762c	Tajikistan, Rushon	N 37°58'40.8"	E 71°59'27.6"	3,027 m	16.08.2017	M.Olonova
P.relaxa	1927	Tajikistan, Shughnon	N 37°37'30.7"	E 72°03'28.1"	4,095 m	20.05.2019	M.Olonova
P.stepposa	2133	Russia, Altai Krai, Kamensky District	N 53°41'39.5"	E 81°22'31.8"	134 m	07.07.2021	M.Olonova
P.stepposa	2104	Russia, Altai Krai, Shipunovsky District	N 52°23'24.0"	E 82°04'12.0"	255 m	03.07.2021	M.Olonova
P.stepposa	2106ZPG	Russia, Altai Krai, 2.8 km to N from Ust'yanka, Loktevsky District	N 51°10'09.5"	E 81°35'35.2"	387 m	30.05.2021	P.Gudkova, E.Kriuchkova, D.Ryzhakova
P.tanfiljewii	11808	Russia, Sakha Republic, N of village Pobeda, Oymyakonsky District	N 64°27'00.0"	E 144°55'00.0"	825 m	31.07.2011	M.Olonova
P.tanfiljewii	190670	Russia, Krasnoyarsk Krai, SE shore of Lake Ayan, Putorana Plateau	N 68°59'27.0"	E 94°12'02.0"	522 m	06.07.2019	I.Pospelov
P.tanfiljewii	090005	Russia, Krasnoyarsk Krai, Taymyrsky Dolgano-Nenetsky District	N 70°53'07.0"	E 100°51'18.0"	78 m	08.07.2009	I.Pospelov
P.tanfiljewii	130374	Russia, Krasnoyarsk Krai, Taymyrsky Dolgano-Nenetsky District	N 71°14'24.0"	E 105°40'12.0"	213 m	14.07.2013	I.Pospelov
P.tanfiljewii	140336	Russia, Krasnoyarsk Krai, Taymyrsky Dolgano-Nenetsky District	N 72°18'14.0"	E 103°10'56.0"	14 m	06.08.2014	E.Pospelova
P.tanfiljewii	1177	Russia, Magadan Oblast, Susumansky District	N 63°27'39.0"	E 146°26'34.0"	1,176 m	03.08.2011	M.Olonova
P.tanfiljewii	1167	Russia, Magadan Oblast, Yagodninsky District	N 62°32'08.2"	E 149°37'07.3"	610 m	29.07.2011	M.Olonova
P.tanfiljewii	197514	Russia, Republic of Buryatia, Okinsky District	N 52°26'50.6"	E 99°25'19.9"	2,228 m	08.08.1975	S.Vydrina, A.Tschzevytschzelov
P.transbaicalica	2205PG	Mongolia, Bayan-Ölgii, Nogoonnuur	N 49°22'06.3"	E 89°49'41.4"	2,152 m	05.08.2022	P.Gudkova, E.Kriuchkova
P.transbaicalica	2207PG	Mongolia, Bayan-Ölgii, Nogoonnuur	N 49°22'06.3"	E 89°49'41.4"	2,152 m	05.08.2022	P.Gudkova, E.Kriuchkova
P.transbaicalica	21351	Russia, Altai Krai, Shelabolikhinsky District	N 53°24'36.1"	E 82°29'59.7"	172 m	07.07.2021	M.Olonova, P.Gudkova, E.Kriuchkova
P.transbaicalica	1414	Russia, Altai Republic, Aktash	N 50°20'04.9"	E 87°38'35.5"	4,495 m	25.06.2015	M.Olonova
P.transbaicalica	21113PG	Russia, Altai Republic, in vicinity of tourist camp, Chemalsky District	N 51°09'56.8"	E 86°08'54.2"	548 m	20.06.2021	P.Gudkova
P.transbaicalica	146a	Russia, Altai Republic, Ongudaysky District	N 50°38'59.7"	E 86°19'11.3"	1,243 m	23.06.2014	M.Olonova
P.transbaicalica	146b	Russia, Altai Republic, Ongudaysky District	N 50°38'59.7"	E 86°19'11.3"	1,243 m	23.06.2014	M.Olonova
P.transbaicalica	146c	Russia, Altai Republic, Ongudaysky District	N 50°38'59.7"	E 86°19'11.3"	1,243 m	23.06.2014	M.Olonova
P.transbaicalica	190671	Russia, Krasnoyarsk Krai, Putorana Plateau	N 68°53'58.7"	E 94°10'37.6"	453 m	18.07.2019	E.Pospelova
P.transbaicalica	03222	Russia, Krasnoyarsk Krai, Taymyrsky Dolgano-Nenetsky District	N 71°39'50.9"	E 108°17'48.9"	53 m	25.07.2003	E.Pospelova
P.transbaicalica	21122PG	Russia, Altai Krai, Kuryinsky District	N 51°36'09.0"	E 82°19'28.0"	290 m	29.05.2021	P.Gudkova, E.Kriuchkova, D.Ryzhakova
P.transbaicalica	99001	Russia, Krasnoyarsk Krai, vicinity of village Beloyarsk	N 56°15'34.2"	E 95°24'37.8"	222 m	03.08.1999	V.Kurbatsky, D.Kurbatsky, M.Olonova, E.Naumova
P.transbaicalica	20900	Russia, Republic of Buryatia, Big Ushkan Island	N 53°51'15.0"	E 108°39'13.0"	496 m	11.07.2019	N.Badmaeva
P.transbaicalica	08802	Russia, Republic of Khakassia, Ust'-Abakanskiy District, Sorsk	N 54°00'04.9"	E 90°18'54.0"	692 m	31.07.2018	M.Olonova
P.transbaicalica	1080	Russia, Tomsk Oblast, Tomsk	N 56°29'52.1"	E 85°00'22.8"	128 m	01.07.2010	M.Olonova
P.transbaicalica	1737	Russia, Irkutsk Oblast, Baykal'skiy Trakt, 3km to NW from Listvyanka	N 51°52'40.8"	E 104°49'49.4"	462 m	11.07.2017	M.Olonova
P.tshuensis	2201	Mongolia, Bayan-Ölgii, N shore of Lake Tolbo	N 48°36'42.3"	E 89°59'36.1"	2,145 m	28.07.2022	P.Gudkova, E.Kriuchkova
P.tshuensis	2213	Mongolia, Khovd, 12 km SW from village Tsenkher, Mo'nxxairxan	N 47°02'37.7"	E 91°46'22.5"	2,691 m	30.07.2022	P.Gudkova, E.Kriuchkova
P.tshuensis	14802	Russia, Altai Republic, Kosh-Agachsky District	N 50°10'33.2"	E 87°20'33.4"	1,937 m	26.06.2014	M.Olonova
P.tshuensis	1621	Russia, Altai Republic, Kosh-Agachsky District	N 50°00'33.1"	E 87°57'18.7"	2,576 m	29.07.2010	M.Olonova
P.tshuensis	1622	Russia, Altai Republic, Kosh-Agachsky District	N 50°00'33.1"	E 87°57'18.7"	2,576 m	29.07.2010	M.Olonova
P.tshuensis	1623	Russia, Altai Republic, Kosh-Agachsky District	N 50°00'33.1"	E 87°57'18.7"	2,576 m	29.07.2010	M.Olonova
Admixed individuals
P.albertii	1106603	China, Gansu, Sunan Yugur Autonomous County, Zhangye	N 38°02'00.0"	E 101°34'00.0"	2,785 m	31.07.2011	G.Miehe
P.albertii	1106006	China, Gansu, Xi Cheng	E 38°02'00.0"	E 101°34'00.0"	2,789 m	30.07.2011	G.Miehe
P.albertii	1106705	China, Gansu, Xi Cheng	N 38°02'00.0"	E 101°33'00.0"	2,802 m	31.07.2011	G.Miehe
P.albertii	1114013	China, Qinghai, Chindu County, Yushu	N 34°04'00.0"	E 97°36'00.0"	4,611 m	03.09.2011	G.Miehe
P.albertii	1112008	China, Qinghai, Huang He	N 34°36'00.0"	E 98°15'00.0"	4,216 m	26.08.2011	G.Miehe
P.albertii	15831	China, Qinghai, Xinghai County, Hainan Tibetan Autonomous Prefecture	N 35°23'56.4"	E 99°24'50.4"	4,092 m	15.07.2011	G.Miehe
P.albertii	15832	China, Qinghai, Xinghai County, Hainan Tibetan Autonomous Prefecture	N 35°23'56.4"	E 99°24'50.4"	4,092 m	15.07.2011	G.Miehe
P.albertii	1114711	China, Qinghai, Zhidoi County, Yushu	N 33°49'00.0"	E 95°43'00.0"	4,283 m	07.09.2011	G.Miehe
P.albertii	123152	China, Sichuan, Kangding, Garzê Tibetan Autonomous Prefecture	N 30°10'51.0"	E 101°47'42.0"	4,245 m	10.09.2015	M.Olonova
P.albertii	Nx05036061	China, Tibet, to SE of Lake Zige Tangco, Amdo County, Nagqu	N 31°59'00.0"	E 90°59'00.0"	4,720 m	01.08.2005	J.Nölling, J.Hanspach
P.albertii	091851	China, Xinjiang, Hejing County, Bayingolin Mongol Autonomous Prefecture	N 42°56'00.0"	E 86°53'00.0"	3,206 m	25.08.2009	M.Olonova
P.albertii	16711	Tajikistan, Gorno-Badakhshan Autonomous Province	N 38°20'23.3"	E 74°00'49.7"	3,860 m	01.09.2015	M.Olonova
P.albertii	16712	Tajikistan, Gorno-Badakhshan Autonomous Province	N 38°20'23.3"	E 74°00'49.7"	3,860 m	01.09.2015	M.Olonova
P.albertii	16713	Tajikistan, Gorno-Badakhshan Autonomous Province	N 38°20'23.3"	E 74°00'49.7"	3,860 m	01.09.2015	M.Olonova
P.argunensis	187c	China, Xinjiang, Hejing County, Bayingolin Mongol Autonomous Prefecture	N 42°55'00.0"	E 86°17'00.0"	2,307 m	25.08.2009	M.Olonova
P.argunensis	19154A1	Russia, Altai Republic, Kosh-Agachsky District	N 50°13'18.1"	E 87°55'31.1"	1,488 m	11.07.2019	M.Olonova
P.argunensis	09236	Russia, Zabaykalsky Krai, W shore of Lake Iozhiy, Aginsky District	N 50°51'11.9"	E 114°48'39.6"	667 m	21.07.2009	A.Korolyuk
P.argunensis	09237	Russia, Zabaykalsky Krai, S of Khara-Torum, Dzeren valley	N 49°56'24.2"	E 115°47'59.8"	607 m	27.07.2009	N.Dulepova
P.arnoldii	0904227	China, Qinghai, Chindu County, Yushu	N 34°07'00.0"	E 97°40'00.0"	4,830 m	10.08.2009	G.Miehe, E.Seeber
P.arnoldii	14801	China, Xinjiang, Ürümqi County, Ürümqi	N 43°06'00.0"	E 86°51'00.0"	3,793 m	01.07.2013	M.Olonova
P.attenuata	1107506	China, Gansu, Tianzhu	N 37°11'00.0"	E 102°46'00.0"	2,966 m	03.08.2011	G.Miehe
P.attenuata	09184c1	China, Xinjiang, Hejing County, Bayingolin Mongol Autonomous Prefecture	N 42°55'00.0"	E 86°17'00.0"	2,273 m	26.08.2009	M.Olonova
P.attenuata	09184c2	China, Xinjiang, Hejing County, Bayingolin Mongol Autonomous Prefecture	N 42°55'00.0"	E 86°17'00.0"	2,273 m	26.08.2009	M.Olonova
P.attenuata	10322	China, Xizang Namucuo Nature Reserve, E of Lake Namtso	N 30°53'00.0"	E 91°03'00.0"	4,890 m	04.09.2005	J.Nölling, J.Hanspach
P.botryoides	1710	Russia, Irkutsk Oblast, Listvyanka	N 51°51'11.2"	E 104°51'52.2"	467 m	11.07.2017	M.Olonova
P.botryoides	17125	Russia, Republic of Buryatia, Tunkinsky District	N 51°42'46.8"	E 102°46'29.3"	834 m	09.08.2018	M.Olonova
P.botryoides	0931	Russia, Zabaykalsky Krai, 2km to NE from Solonechnaya village, Nerchinsko-Zavodskiy District	N 51°24'59.7"	E 119°39'22.5"	724 m	13.07.2008	A.Korolyuk
P.compressa	Ro11375	Germany, Saxony-Anhalt. S of Halle	N 51°24'20.3"	E 11°59'10.0"	96 m	18.09.2021	M.Röser, N.Tkach
P.crymophila	8815	China, Sichuan, Kangding, Garzê Tibetan Autonomous Prefecture	N 30°36'58.3"	E 102°23'46.3"	3,365 m	12.09.2015	M.Olonova
P.crymophila	15515	China, Sichuan, Muli Tibetan Autonomous County, Liangshan Yi Autonomous Prefecture	N 28°25'39.4"	E 100°47'18.2"	4,225 m	30.08.2015	M.Olonova
P.crymophila	14815	China, Sichuan, Yanyuan County, Liangshan Yi Autonomous Prefecture	N 27°22'32.5"	E 101°33'32.4"	3,619 m	05.09.2015	M.Olonova
P.crymophila	1305	China, Xinjiang, Toksun County, Turpan	N 42°55'15.6"	E 87°48'56.9"	1,269 m	11.06.2013	M.Olonova
P.faberi	20314	China, Sichuan, Zhuangfang village, Li County	N 31°24'36.0"	E 102°58'48.0"	2,200 m	14.05.2014	M.Olonova
P.×figertii	13173	Norway, Oslo, Nordstrand	N 59°51'37.9"	E 10°49'55.1"	112 m	12.10.2013	M.Olonova
P.×figertii	06850	Russia, Altai Republic, Shebalinsky District, Topuchaya River	N 51°07'36.8"	E 85°33'14.4"	1,349 m	04.08.2006	M.Olonova
P.×figertii	FE433	Russia, Kamchatka Krai, Bystrinsky District	N 55°17'00.3"	E 157°48'58.9"	843 m	25.07.2018	R.Soreng, M.Olonova
P.×figertii	4166S	Türkiye, Bostan, Kastamonu Merkez/Kastamonu	N 41°05'24.0"	E 33°50'24.0"	2,104 m	27.07.1993	R.Soreng, K.Guney
P.filiculmis	090043	Russia, Krasnoyarsk Krai, Taymyrsky Dolgano-Nenetsky District	N 70°52'31.0"	E 100°53'49.0"	70 m	17.07.2009	E.Pospelova
P.filiculmis	1179	Russia, Magadan Oblast, Yagodninsky District	N 62°19'20.0"	E 150°17'37.0"	423 m	04.08.2011	E.Nikolin
P.filiculmis	11809	Russia, Magadan Oblast, Palatka	N 60°05'25.0"	E 150°55'38.0"	355 m	05.08.2011	M.Olonova
P.glauca	11315	Austria, Steiermark	N 47°20'25.0"	E 13°51'20.0"	1,780 m	03.09.2017	M.Röser, N.Tkach
P.glauca	09180c	China, Xinjiang, Hejing County, Bayingolin Mongol Autonomous Prefecture	N 43°05'00.0"	E 86°49'00.0"	3,619 m	24.08.2009	M.Olonova
P.glauca	Nx0500109	China, Xizang Namucuo Nature Reserve, SE of Lake Namtso	N 30°44'00.0"	E 90°53'00.0"	4,725 m	23.07.2005	J.Nölling, J.Hanspach, G.Miehe
P.glauca	16771	Kyrgyzstan, Alay District	N 39°28'14.5"	E 73°15'38.5"	3,561 m	13.08.2016	M.Olonova
P.glauca	16772	Kyrgyzstan, Alay District	N 39°28'14.5"	E 73°15'38.5"	3,561 m	13.08.2016	M.Olonova
P.glauca	16773	Kyrgyzstan, Alay District	N 39°28'14.5"	E 73°15'38.5"	3,561 m	13.08.2016	M.Olonova
P.glauca	16774	Kyrgyzstan, Alay District	N 39°28'14.5"	E 73°15'38.5"	3,561 m	13.08.2016	M.Olonova
P.glauca	7832	Norway, Luster Municipality	N 61°44'24.0"	E 7°46'12.0"	1,488 m	13.08.2007	R.Soreng
P.glauca	7831	Norway, Ullensvang, Odda Municipality	N 59°57'36.0"	E 6°51'36.0"	1,593 m	13.08.2007	R.Soreng
P.glauca	09247	Russia, Altai Republic, valley of River Chaidun, Ust-Kansky District	N 50°15'39.6"	E 84°17'49.2"	2,231 m	17.07.2009	D.Zolotov, R.Byriukov, D.Tczernykh
P.glauca	18904	Russia, Kamchatka Krai, Penzhinsky District	N 63°26'52.8"	E 166°02'24.0"	708 m	30.06.2018	V.Yakubov
P.glauca	10296	Russia, Murmansk Oblast, Kirovsk	N 67°40'08.4"	E 33°41'56.4"	656 m	09.08.2021	N.Koroleva
P.glauca	10299	Russia, Murmansk Oblast, Kirovsk	N 67°40'08.4"	E 33°41'56.4"	656 m	09.08.2021	N.Koroleva
P.glauca	10300	Russia, Murmansk Oblast, Kirovsk	N 67°40'08.4"	E 33°41'56.4"	656 m	09.08.2021	N.Koroleva
P.glauca	21200	Russia, Murmansk Oblast, Kirovsk	N 67°40'48.0"	E 33°45'36.0"	627 m	09.08.2021	N.Koroleva
P.glauca	97Spain	Spain, Huesca, Bielsa	N 42°38'24.0"	E 0°16'12.0"	2,770 m	07.09.1997	P.Urdiceto
P.glauca	8973	Türkiye, Erzurum/Rize border	N 40°36'36.0"	E 40°46'48.0"	3,055 m	02.08.2014	R.Soreng, E.Cabi
P.×intricata	1736	Russia, Irkutsk Oblast, Baykal'skiy Trakt, 3km to NW from Listvyanka	N 51°52'40.8"	E 104°49'49.4"	462 m	11.07.2017	M.Olonova
P.×intricata	150087	Russia, Khanty-Mansi Autonomous Okrug, Nefteyugansky District	N 61°04'11.4"	E 72°36'13.3"	32 m	24.08.2015	N.Mezina, V.Shiposha
P.×intricata	18800	Russia, Krasnoyarsk Krai, Evenkiysky District	N 60°53'52.1"	E 101°39'08.7"	447 m	25.06.2018	L.Kryvobokov
P.×intricata	14950	Russia, Krasnoyarsk Krai, Taymyrsky Dolgano-Nenetsky District	N 69°07'12.6"	E 92°09'46.2"	151 m	25.07.2014	M.Olonova
P.×intricata	11164	Russia, Magadan Oblast, Magadan	N 59°31'02.0"	E 150°41'02.4"	119 m	12.08.2011	M.Olonova
P.×intricata	21862	Russia, Murmansk Oblast, Kirovsk	N 67°38'46.7"	E 33°39'50.0"	351 m	26.08.2021	M.Olonova
P.×intricata	2175	Russia, Murmansk Oblast, Teriberka	N 69°11'11.5"	E 35°07'04.1"	16 m	14.08.2021	M.Olonova
P.×intricata	1169	Russia, Sakha Republic, in vicinity of Pobeda, Oymyakonsky District	N 64°26'37.0"	E 144°56'52.0"	1,084 m	31.07.2011	M.Olonova
P.×intricata	21522	Russia, Tomsk Oblast, Tomsk	N 56°25'43.3"	E 85°00'11.2"	168 m	21.08.2021	M.Olonova
P.×intricata	1748	Tajikistan, Roshtqala	N 37°17'33.4"	E 71°30'55.7"	2,580 m	09.08.2017	M.Olonova
P.korshunensis	173E	Kazakhstan, Baydibek District	N 42°53'42.0"	E 69°52'01.2"	764 m	06.06.2017	A.Ebel
P.litvinoviana	1113205	China, Qinghai, Huang He	N 34°36'00.0"	E 98°15'00.0"	4,207 m	30.08.2011	G.Miehe
P.litvinoviana	1104711	China, Qinghai, Koko Nor near Hema He	N 36°41'00.0"	E 99°47'00.0"	3,350 m	26.07.2011	G.Miehe
P.litvinoviana	10319	China, Tibet, Xainza County, Nagqu	N 30°57'36.0"	E 89°10'48.0"	4,660 m	03.08.2005	G.Miehe
P.litvinoviana	On57AK	Mongolia, Bayan-Ölgii, Altanco'gc	N 49°03'28.1"	E 90°25'41.2"	2,940 m	14.06.2004	A.Korolyuk
P.litvinoviana	16481	Tajikistan, Gorno-Badakhshan Autonomous Province	N 38°06'17.3"	E 74°31'12.0"	4,159 m	17.08.2016	M.Olonova
P.nemoralis	02801	Russia, Republic of Khakassia, Tashtypskiy District	N 51°43'26.4"	E 89°51'57.6"	2,124 m	07.08.2002	M.Olonova
P.nemoralis	09801A	China, Beijing, Fangshan District	N 39°51'37.9"	E 115°45'52.5"	995 m	29.05.2009	W.Chen
P.nemoralis	138	China, Xinjiang, Kokdala	N 43°56'24.0"	E 81°06'36.0"	597 m	31.07.2013	M.Olonova, N.Olonov
P.nemoralis	103521	France, Orsay	N 48°42'21.2"	E 2°10'33.0"	162 m	29.03.2011	M.Olonova
P.nemoralis	103522	France, Orsay	N 48°42'21.2"	E 2°10'33.0"	162 m	29.03.2011	M.Olonova
P.nemoralis	103523	France, Orsay	N 48°42'21.2"	E 2°10'33.0"	162 m	29.03.2011	M.Olonova
P.nemoralis	20801	Kazakhstan, Enbekshikazakh District	N 43°13'48.0"	E 77°47'27.6"	1,780 m	20.10.2020	E.Kriuchkova
P.nemoralis	13903	Norway, Midtskogbonn, Asker Municipality	N 59°51'04.0"	E 10°29'38.0"	17 m	14.10.2013	M.Olonova
P.nemoralis	2109	Russia, Altai Krai, Charyshsky District	N 51°02'32.3"	E 83°37'58.4"	1,600 m	15.09.2021	P.Gudkova, E.Kriuchkova, D.Ryzhakova
P.nemoralis	1427D	Russia, Altai Republic, Kosh-Agachsky District, Aktru	N 50°05'31.2"	E 87°45'00.0"	2,876 m	28.06.2014	M.Olonova
P.nemoralis	19800	Russia, Altai Republic, Kosh-Agachsky District, Aktru	N 50°05'00.8"	E 87°46'41.7"	2,126 m	12.07.2019	M.Olonova
P.nemoralis	05801	Russia, Irkutsk Oblast, Pionersk	N 52°13'59.3"	E 103°58'20.3"	449 m	25.06.2005	V.Chepinoga, N.Dulepova
P.nemoralis	FE379	Russia, Kamchatka Krai, Ust-Bolsheretsky District	N 51°30'57.4"	E 156°44'15.1"	54 m	20.07.2018	R.Soreng, M.Olonova
P.nemoralis	FE534a	Russia, Kamchatka Krai, Yelizovsky District	N 54°26'09.9"	E 160°08'09.7"	532 m	04.08.2018	R.Soreng, M.Olonova
P.nemoralis	91801	Russia, Karachay-Cherkessia, Karachayevsky District, Teberda	N 43°28'04.4"	E 41°43'49.8"	1,387 m	30.06.1991	O.Yurtzeva
P.nemoralis	160273	Russia, Krasnoyarsk Krai, E shore of Lake Lama, Putorana Plateau	N 69°22'17.9"	E 91°38'15.2"	98 m	31.07.2016	I.Pospelov
P.nemoralis	FE655	Russia, Magadan Oblast, Ola	N 59°34'46.8"	E 151°11'16.0"	53 m	17.08.2018	R.Soreng, M.Olonova
P.nemoralis	1826	Russia, Primorsky Krai, Vladivostok	N 43°11'14.9"	E 131°55'36.4"	118 m	21.06.2018	R.Soreng, M.Olonova
P.nemoralis	1121a	Russia, Sverdlovsk Oblast, in vicinity of Staropyshminsk	N 56°55'36.3"	E 60°51'12.0"	274 m	05.07.2011	M.Olonova
P.nemoralis	2143	Russia, Tomsk Oblast, Tomsk	N 56°29'57.8"	E 85°01'33.6"	112 m	20.07.2021	M.Olonova
P.nemoralis	34	Spain, Huesca, Jaca	N 42°30'36.0"	W 0°30'36.0"	1,498 m	27.08.2013	L.Villar
P.nemoralis	NT513	Switzerland, Trétien, Salvan	N 46°06'17.1"	E 6°59'38.9"	1,019 m	11.08.2020	N.Tkach
P.nemoralis	12383	Tajikistan, Kondara, Varzob District	N 38°48'31.2"	E 68°49'05.1"	1,209 m	05.08.2012	M.Olonova
P.nemoralis	1253	Tajikistan, Rasht	N 39°11'00.4"	E 71°01'33.2"	1,858 m	12.08.2012	M.Olonova
P.nemoralis	8801S	Türkiye, 14 km from Kirklareli toward Dreköy	N 41°49'48.0"	E 27°18'36.0"	448 m	21.07.2014	R.Soreng, E.Cabi, B.Cingay
P.nemoralis	19187	Uzbekistan, Tashkent Region, Bostanlik District	N 41°30'48.6"	E 70°02'27.2"	2,049 m	16.08.2019	M.Olonova, N.Badmaeva
P.orientisibirica	1178	Russia, Magadan Oblast, Khasynsky District	N 61°18'20.0"	E 151°57'04.1"	769 m	04.08.2011	M.Olonova
P.orinosa	1107008	China, Gansu, Sunan Yugur Autonomous County, Zhangye	N 38°02'00.0"	E 101°35'00.0"	3,200 m	01.08.2011	G.Miehe
P.orinosa	5102	China, Hebei, Prov. Zhangbeixian, S of village Youlougou Xiang	N 41°00'00.0"	E 114°40'00.0"	1,240 m	23.08.1997	R.Soreng
P.orinosa	13315	China, Sichuan, Muli Tibetan Autonomous County, Liangshan Yi Autonomous Prefecture	N 28°16'38.6"	E 100°45'48.7"	3,952 m	01.09.2015	M.Olonova
P.orinosa	12515	China, Sichuan, Yanyuan County, Liangshan Yi Autonomous Prefecture	N 27°22'58.4"	E 101°33'32.4"	3,295 m	04.09.2015	M.Olonova
P.orinosa	13215	China, Sichuan, Yanyuan County, Liangshan Yi Autonomous Prefecture	N 27°22'58.4"	E 101°33'32.4"	3,295 m	04.09.2015	M.Olonova
P.orinosa	22206	India, Joshimath, Uttarakhand	N 30°45'24.1"	E 79°49'33.6"	3,360 m	20.01.2022	M.Olonova, N.Badmaeva, H.Singh
P.orinosa	222110	India, Joshimath, Uttarakhand	N 30°47'09.5"	E 79°27'16.9"	3,660 m	21.09.2022	M.Olonova, N.Badmaeva, H.Singh
P.orinosa	222111	India, Joshimath, Uttarakhand	N 30°47'03.1"	E 79°27'40.3"	3,568 m	21.09.2022	M.Olonova, N.Badmaeva, H.Singh
P.palustris	367Chandr	India, Kashmir Valley, Jammu and Kashmir	N 33°11'42.0"	E 75°39'14.4"	1,791 m	21.08.2008	M.Chandra
P.palustris	IDS2	Kazakhstan, Kondrat'evka, Borodulikha District	N 50°37'48.0"	E 81°26'15.1"	449 m	12.06.2011	N.Mezina
P.palustris	111001	Russia, Krasnoyarsk Krai, Evenkiysky District	N 60°40'28.9"	E 102°39'19.7"	347 m	31.03.2011	E.Timoshok
P.palustris	2111	Russia, Novosibirsk Oblast, Chistoozyorny District	N 54°53'52.6"	E 76°17'42.2"	111 m	03.07.2021	M.Olonova
P.palustris	211171	Russia, Irkutsk Oblast, Listvyanka	N 51°51'39.6"	E 104°51'45.3"	484 m	11.09.2021	M.Olonova, N.Olonov
P.palustris	2115	Russia, Omsk Oblast, Isilkulsky District	N 54°55'28.5"	E 71°09'31.9"	103 m	05.07.2021	M.Olonova, P.Gudkova
P.palustris	13901	Norway, Oslo Municipality	N 59°59'17.8"	E 10°40'12.5"	527 m	05.10.2013	M.Olonova
P.poophagorum	10216	China, Qinghai, Madoi County, Golog Tibetan Autonomous Prefecture	N 34°36'59.8"	E 98°16'00.3"	4,230 m	13.08.2009	G.Miehe, E.Seeber
P.pseudoattenuata	18305	Russia, Sakhalin Oblast, Makarovsky Urban District, East Coast Highway	N 48°21'51.8"	E 142°39'31.7"	21 m	13.07.2018	R.Soreng, M.Olonova
P.rangkulensis	1663	Tajikistan, Gorno-Badakhshan Autonomous Province, vicinity of biostation Chiechiekty	N 38°20'23.3"	E 74°00'49.7"	3,860 m	17.08.2016	M.Olonova
P.rangkulensis	3116	Tajikistan, Gorno-Badakhshan Autonomous Province	N 38°06'17.2"	E 74°31'11.9"	4,159 m	17.08.2016	M.Olonova
P.relaxa	10804	China, Xinjiang, Lasitexiang, Altay, Altay Prefecture	N 47°57'49.0"	E 88°10'52.0"	1,222 m	10.09.2010	M.Olonova, N.Olonov
P.relaxa	10806	China, Xinjiang, Jinshan District, Altay, Altay Prefecture	N 47°51'24.8"	E 88°11'55.3"	1,225 m	10.09.2010	M.Olonova, N.Olonov
P.relaxa	1904	Kazakhstan, 4 km NW from Kokpek, Enbekshikazakh District	N 43°27'59.0"	E 78°38'25.1"	1,058 m	28.05.2019	P.Gudkova, M.Nobis, E.Baiakhmetov, A.Wrobel
P.relaxa	1157	Tajikistan, Ayni, Sughd Province	N 39°02'59.9"	E 68°30'45.1"	3,475 m	20.08.2012	M.Olonova
P.relaxa	16491	Tajikistan, Gorno-Badakhshan Autonomous Province	N 38°06'17.3"	E 74°31'11.6"	4,231 m	18.08.2016	M.Olonova
P.relaxa	174917340	Tajikistan, Ishkoshim	N 37°05'30.3"	E 72°41'02.0"	3,860 m	10.08.2017	M.Olonova
P.relaxa	12531	Tajikistan, Jafr, Rasht District	N 39°07'19.3"	E 70°35'00.0"	2,384 m	12.08.2012	M.Olonova
P.relaxa	1775	Tajikistan, Roshtqala	N 37°17'33.4"	E 71°30'55.8"	2,360 m	09.08.2017	M.Olonova
P.relaxa	6416	Tajikistan, Shughnon	N 37°43'24.2"	E 71°33'49.3"	2,168 m	25.08.2016	M.Olonova
P.relaxa	12445	Tajikistan, Tojikaobod	N 39°07'55.7"	E 71°21'53.0"	3,000 m	08.08.2012	M.Olonova
P.relaxa	19188	Uzbekistan, Jizzakh Region, Zaamin District	N 39°41'22.2"	E 68°29'44.7"	1,692 m	14.08.2019	M.Olonova, N.Badmaeva
P.setulosa	214	India, Alkapuri, Uttarakhand	N 30°46'52.0"	E 79°50'14.3"	3,562 m	20.09.2022	M.Olonova, N.Badmaeva, H.Singh
P.setulosa	22209	India, Badrinath, Uttarakhand	N 30°46'40.7"	E 79°28'42.6"	3,343 m	21.09.2022	M.Olonova, N.Badmaeva, H.Singh
P.setulosa	209	India, Niti, Uttarakhand	N 30°43'48.9"	E 79°29'47.8"	3,081 m	22.09.2022	M.Olonova, N.Badmaeva, H.Singh
P.sichotensis	07800	Russia, Primorsky Krai, Khasansky District	N 43°05'13.2"	E 131°30'43.2"	470 m	21.09.2007	M.Olonova
P.sichotensis	1827A	Russia, Primorsky Krai, Partizansky District	N 42°59'24.0"	E 133°02'02.4"	149 m	21.09.2007	R.Soreng, M.Olonova
P.sichotensis	1841	Russia, Primorsky Krai, Partizansky District	N 43°01'06.6"	E 133°01'22.8"	300 m	24.06.2018	R.Soreng, M.Olonova
P.skvortzovii	18516	Russia, Kamchatka Krai, Milkovsky District	N 55°38'24.0"	E 160°15'21.6"	40 m	29.06.2018	R.Soreng, M.Olonova
P.skvortzovii	11806	Russia, Magadan Oblast, 4 km E from Sokol	N 59°54'25.9"	E 150°48'55.8"	175 m	27.07.2011	M.Olonova
P.skvortzovii	18132	Russia, Primorsky Krai, Khasansky District	N 43°07'22.8"	E 131°25'33.6"	56 m	29.06.2018	R.Soreng, M.Olonova
P.skvortzovii	18028	Russia, Primorsky Krai, Partizansky District	N 42°59'24.0"	E 133°02'02.4"	168 m	23.06.2018	R.Soreng, M.Olonova
P.skvortzovii	1733A	Russia, Republic of Buryatia, 2.5 km E from Kharbyaty, Tunkinsky District	N 51°40'04.4"	E 102°19'05.2"	742 m	08.07.2017	M.Olonova
P.skvortzovii	1733B	Russia, Republic of Buryatia, 2.5 km E from Kharbyaty, Tunkinsky District	N 51°40'04.4"	E 102°19'05.2"	742 m	08.07.2017	M.Olonova
P.skvortzovii	2262	Russia, Sakhalin Oblast, 3 km N from Krasnoyarskoe	N 47°22'22.8"	E 141°59'56.4"	43 m	09.07.2018	R.Soreng, M.Olonova
P.sphondylodes	09801	China, Beijing, Junxiangxiang, Mentougou District	N 39°59'31.0"	E 115°45'52.0"	348 m	29.05.2009	W.Chen
P.sphondylodes	09802	China, Beijing, Junxiangxiang, Mentougou District	N 39°59'31.0"	E 115°45'52.0"	348 m	29.05.2009	W.Chen
P.sphondylodes	5399	China, Gansu, S of Lanzhou, Prov. Huanghe	N 35°44'59.9"	E 103°44'59.7"	2,050 m	19.09.1997	R.Soreng, P.Peterson, H.Sun
P.sphondylodes	14901	China, Sichuan, Ngawa Tibetan and Qiang Autonomous Prefecture, Li County	N 31°24'35.0"	E 102°58'55.0"	2,297 m	22.05.2014	M.Olonova
P.sphondylodes	1112	Russia, Tuva Republic, bank of Yenisei River, Kyzyl	N 51°41'13.2"	E 94°18'25.2"	614 m	03.07.2012	M.Olonova
P.tanfiljewii	13802	China, Xinjiang, Kokdala	N 43°56'09.6"	E 81°06'27.7"	596 m	12.06.2013	M.Olonova
P.tanfiljewii	11903	Russia, Kamchatka Krai, 5 km SW from Kamenskoe, Penzhinsky District	N 62°25'33.6"	E 166°08'09.6"	7 m	11.08.2018	V.Yakubov
P.tanfiljewii	180399	Russia, Krasnoyarsk Krai, SW shore of Lake Yg-Kjujol, Taymyrsky Dolgano-Nenetsky District	N 68°59'50.0"	E 91°01'38.0"	293 m	14.07.2018	I.Pospelov
P.tanfiljewii	11807	Russia, Magadan Oblast, 3 km E from Sokol, bank of River Uptar	N 59°54'36.0"	E 150°48'00.0"	170 m	05.08.2011	M.Olonova
P.tanfiljewii	18631	Russia, Magadan Oblast, N shore of lake Grand, Khasynsky District	N 60°44'11.8"	E 151°53'24.0"	813 m	16.08.2018	R.Soreng, M.Olonova
P.tanfiljewii	18631A	Russia, Magadan Oblast, N shore of lake Grand, Khasynsky District	N 60°44'11.8"	E 151°53'24.0"	813 m	16.08.2018	R.Soreng, M.Olonova
P.tanfiljewii	18631B	Russia, Magadan Oblast, N shore of lake Grand, Khasynsky District	N 60°44'11.8"	E 151°53'24.0"	813 m	16.08.2018	R.Soreng, M.Olonova
P.tanfiljewii	18601a	Russia, Magadan Oblast, Olsky District	N 59°08'50.2"	E 151°39'09.7"	39 m	12.08.2018	R.Soreng, M.Olonova
P.tanfiljewii	18601b	Russia, Magadan Oblast, Olsky District	N 59°08'50.2"	E 151°39'09.7"	39 m	12.08.2018	R.Soreng, M.Olonova
P.tanfiljewii	18601c	Russia, Magadan Oblast, Olsky District	N 59°08'50.2"	E 151°39'09.7"	39 m	12.08.2018	R.Soreng, M.Olonova
P.tanfiljewii	10338	Russia, Magadan Oblast, Tenkinsky District	N 61°35'50.3"	E 147°49'19.2"	1,163 m	09.08.2008	D.Lysenko
P.tanfiljewii	11805	Russia, Sakha Republic, Oymyakonsky District	N 64°30'35.0"	E 143°16'22.0"	1,111 m	02.08.2011	M.Olonova
P.transbaicalica	1902EK	Kazakhstan, Qaraghandy, Bukhar-Zhyrau District	N 49°59'08.9"	E 73°11'52.8"	552 m	28.06.2019	E.Kriuchkova
P.transbaicalica	1178	Russia, Magadan Oblast, Khasynsky District	N 61°18'20.0"	E 151°56'46.1"	769 m	04.08.2011	M.Olonova
P.transbaicalica	2117	Russia, Omsk Oblast, Moskalensky District	N 54°59'36.8"	E 71°55'23.9"	119 m	05.07.2021	M.Olonova, P.Gudkova, E.Kriuchkova
P.transbaicalica	09104	Russia, Republic of Bashkortostan, 2 km W from village Makhmutovo, Abzelilovsky District	N 53°07'17.4"	E 58°31'13.0"	544 m	26.05.2006	N.Zolotareva
P.transbaicalica	17127	Russia, Republic of Buryatia, Tunkinsky District	N 51°39'58.3"	E 100°57'40.7"	1,345 m	09.07.2017	M.Olonova
P.urssulensis	06800	Russia, Altai Republic, Kosh-Agachsky District	N 50°04'38.2"	E 88°21'23.8"	1,741 m	10.08.2006	M.Olonova
P.urssulensis	19116A	Russia, Altai Republic, Kosh-Agachsky District, Aktru	N 50°04'43.1"	E 87°46'34.0"	2,155 m	12.07.2019	M.Olonova
P.urssulensis	1158A	Russia, Magadan Oblast, Sokol	N 59°54'34.2"	E 150°47'25.4"	167 m	27.07.2011	M.Olonova
P.urssulensis	21120	Russia, Republic of Buryatia, Arshan, Tunkinsky District	N 51°55'41.3"	E 102°25'24.6"	988 m	13.09.2021	M.Olonova, N.Olonov
P.verae	FE0863	Russia, Primorsky Krai, Khasansky District, Ostrovok Fal'shivyy	N 42°27'06.2"	E 130°47'08.6"	215 m	28.06.2018	R.Soreng, M.Olonova
P.vorobievii	18036	Russia, Primorsky Krai, Nakhodka	N 42°46'46.0"	E 132°48'36.1"	5 m	24.06.2018	R.Soreng, M.Olonova
P.zhirmunskii	18901	Russia, Kamchatka Krai, Penzhinsky District	N 62°25'48.0"	E 166°10'12.0"	200 m	28.06.2018	R.Soreng, M.Olonova
P.zhirmunskii	FE0866	Russia, Primorsky Krai, Khasansky District, Ostrovok Fal'shivyy	N 42°27'10.1"	E 130°47'12.3"	200 m	28.06.2018	R.Soreng, M.Olonova
P.zhirmunskii	0371	Russia, Primorsky Krai, Nakhodka	N 42°46'46.0"	E 132°48'36.1"	200 m	28.06.2018	R.Soreng, M.Olonova

## Sheet: Supplementary Data 2
Supplementary Data 2. Summary of genomic datasets, filtering parameters, and sample sizes used for population genetic analyses. The structure analysis followed a hierarchical, stepwise strategy to identify the stable "pure" genetic groups (1–21) used for the final phylogeny*.
* Step 1 (Global): analysis of all 373 samples to define the three main Clusters (I, II, III); Step 2 (Cluster): separate analysis of each main Cluster to detect internal substructure; Step 3–6 (Sub-lineage checks): iterative analysis of smaller subsets (e.g., n=18) to verify the stability of specific sub-groups identified in the previous step. This ensured that the final 21 groups (used in SNAPP…
Analysis	Analysis Stage	No of individuals	Loci called, %	No of SNPs
UPGMA	Step 1: Global analysis (All samples)	373	70	6958
STRUCTURE	Step 1: Global analysis (All samples)	373	70	6958
PCA	Step 1: Global analysis (All samples)	373	70	6958
Neighbour-net	Step 1: Global analysis (All samples)	373	70	6958
FST	Differentiation between "pure" Clusters (I, II, III)	199	70	4923
AFD	Differentiation between "pure" Clusters (I, II, III)	199	70	4923
Fixed alleles	Differentiation between "pure" Clusters (I, II, III)	199	70	4923
Private alleles	Differentiation between "pure" Clusters (I, II, III)	199	70	4923
STRUCTURE	Step 2: Cluster I (Main)	55	70	2347
PCA	Step 2: Cluster I (Main)	55	70	2347
Neighbour-net	Step 2: Cluster I (Main)	55	70	2347
STRUCTURE	Step 3: Cluster I (Sub-lineage check)	12	70	1085
PCA	Step 3: Cluster I (Sub-lineage check)	12	70	1085
Neighbour-net	Step 3: Cluster I (Sub-lineage check)	12	70	1085
STRUCTURE	Step 2: Cluster II (Main)	31	70	1865
PCA	Step 2: Cluster II (Main)	31	70	1865
Neighbour-net	Step 2: Cluster II (Main)	31	70	1865
STRUCTURE	Step 3: Cluster II (Sub-lineage check 1)	19	70	1399
PCA	Step 3: Cluster II (Sub-lineage check 1)	19	70	1399
Neighbour-net	Step 3: Cluster II (Sub-lineage check 1)	19	70	1399
STRUCTURE	Step 4: Cluster II (Sub-lineage check 2)	9	70	947
PCA	Step 4: Cluster II (Sub-lineage check 2)	9	70	947
Neighbour-net	Step 4: Cluster II (Sub-lineage check 2)	9	70	947
STRUCTURE	Step 2: Cluster III (Main)	113	70	4002
PCA	Step 2: Cluster III (Main)	113	70	4002
Neighbour-net	Step 2: Cluster III (Main)	113	70	4002
STRUCTURE	Step 3: Cluster III (Sub-lineage check 1)	18	70	1137
PCA	Step 3: Cluster III (Sub-lineage check 1)	18	70	1137
Neighbour-net	Step 3: Cluster III (Sub-lineage check 1)	18	70	1137
STRUCTURE	Step 4: Cluster III (Sub-lineage check 2)	12	70	1781
PCA	Step 4: Cluster III (Sub-lineage check 2)	12	70	1781
Neighbour-net	Step 4: Cluster III (Sub-lineage check 2)	12	70	1781
STRUCTURE	Step 5: Cluster III (Sub-lineage check 3)	9	70	851
PCA	Step 5: Cluster III (Sub-lineage check 3)	9	70	851
Neighbour-net	Step 5: Cluster III (Sub-lineage check 3)	9	70	851
STRUCTURE	Step 6: Cluster III (Sub-lineage check 4)	7	70	996
PCA	Step 6: Cluster III (Sub-lineage check 4)	7	70	996
Neighbour-net	Step 6: Cluster III (Sub-lineage check 4)	7	70	996
GADMA2 / Stairway Plot 2	Demographic History (Cluster I)	55	70	2347
GADMA2 / Stairway Plot 2	Demographic History (Cluster I)	55	95	872
GADMA2 / Stairway Plot 2	Demographic History (Cluster II)	31	70	1865
GADMA2 / Stairway Plot 2	Demographic History (Cluster II)	31	95	653
GADMA2 / Stairway Plot 2	Demographic History (Cluster III)	113	70	4002
GADMA2 / Stairway Plot 2	Demographic History (Cluster III)	113	95	1069
GADMA2	Evolutionary Scenarios (Combined)	199	70	4923
GADMA2	Evolutionary Scenarios (Combined)	199	95	1186
SNAPP	Phylogenetic Reconstruction (Final "pure" groups)	52	70	2949

## Sheet: Supplementary Data 3
Supplementary Data 3. Species assignments from morphological and molecular data (mismatches are shown in bold type).
Herbarium IDs	Species name assigned by morphology	Species name assigned by molecular data
Pure red cluster (Cluster I)
15955	P.×figertii	P.×figertii
2203	P.×figertii	P.×figertii
159P9nd	P.×intricata	P.×intricata
184281	P.×intricata	P.×intricata
11802	P.×intricata	P.×intricata
21109	P.×intricata	P.×intricata
2162	P.×intricata	P.×intricata
2181	P.×intricata	P.palustris
2118	P.×intricata	P.×intricata
FE2211	P.×intricata	P.×intricata
1116	P.×intricata	P.×intricata
15954	P.×intricata	P.×intricata
1112	P.×intricata	P.×intricata
21521	P.×intricata	P.×intricata
21523	P.×intricata	P.×intricata
2145	P.nemoralis	P.nemoralis
17141	P.botryoides	P.palustris
2178	P.×figertii	P.palustris
2168	P.×figertii	P.palustris
2134	P.palustris	P.palustris
09102	P.urssulensis	P.palustris
17124PA	P.palustris	P.palustris
508	P.palustris	P.palustris
FE3303	P.palustris	P.palustris
15113	P.×intricata	P.palustris
15224	P.palustris	P.palustris
15951	P.palustris	P.palustris
15953A	P.palustris	P.palustris
15953B	P.palustris	P.palustris
15953C	P.palustris	P.palustris
15953D	P.palustris	P.palustris
15123	P.palustris	P.palustris
15952	P.palustris	P.palustris
812	P.palustris	P.palustris
11165	P.palustris	P.palustris
21105	P.palustris	P.palustris
21107	P.palustris	P.palustris
2108	P.palustris	P.palustris
15800	P.palustris	P.palustris
2126	P.palustris	P.palustris
FE58B	P.palustris	P.palustris
17900	P.palustris	P.palustris
081C	P.palustris	P.palustris
FE166A	P.palustris	P.palustris
FE245A	P.palustris	P.palustris
FE236A	P.palustris	P.palustris
1114	P.palustris	P.palustris
1559	P.palustris	P.palustris
1567	P.palustris	P.palustris
22071	P.palustris	P.palustris
2149	P.×intricata	P.palustris
2202p	P.palustris	P.palustris
170521	P.tanfiljewii	P.palustris
2114	P.stepposa	P.palustris
18416	P.sichotensis	P.sichotensis
Pure dark blue cluster (Cluster II)
S5384	P.litvinoviana	P.albertii
123151	P.albertii	P.albertii
1102206	P.albertii	P.albertii
1102814	P.albertii	P.albertii
103511	P.crymophila	P.crymophila
103512	P.crymophila	P.crymophila
8815A	P.tanfiljewii	P.crymophila
14015	P.tanfiljewii	P.crymophila
10323	P.crymophila	P.crymophila
15147	P.faberi	P.faberi
78A15	P.faberi	P.faberi
9315	P.faberi	P.faberi
1300842	P.faberi	P.faberi
1102707	P.hylobates	P.hylobates
118728	P.hylobates	P.hylobates
131507	P.hylobates	P.hylobates
0512924	P.hylobates	P.hylobates
1301501	P.orinosa	P.hylobates
1300830	P.orinosa	P.hylobates
11115	P.tanfiljewii	P.orinosa
202151	P.mustangensis	P.orinosa
202152	P.mustangensis	P.orinosa
10315	P.orinosa	P.orinosa
12415	?	P.orinosa
8615	P.orinosa	P.orinosa
11915	?	P.orinosa
11415	P.orinosa	P.orinosa
5683RS	P.orinosa	P.orinosa
073521	P.orinosa	P.orinosa
Tkach373	P.tanfiljewii	P.orinosa
1102808	P.poophagorum	P.poophagorum
Pure blue cluster (Cluster III)
19154A2	P.argunensis	P.argunensis
19154A3	P.argunensis	P.argunensis
09100	P.argunensis	P.argunensis
08804	P.argunensis	P.argunensis
08126a	P.argunensis	P.argunensis
08126b	P.argunensis	P.argunensis
08126c	P.argunensis	P.argunensis
on60AK	P.argunensis	P.argunensis
09239	P.argunensis	P.argunensis
09234	P.argunensis	P.argunensis
97191	P.albertii	P.attenuata
97192	P.albertii	P.attenuata
2204[Bayan]	P.sphondylodes	P.attenuata
2204[Khovd]	P.albertii	P.attenuata
12251	P.albertii	P.attenuata
12252	P.albertii	P.attenuata
12253	P.albertii	P.attenuata
12254	P.albertii	P.attenuata
12255	P.albertii	P.attenuata
12351	P.botryoides	P.attenuata
12141	P.albertii	P.attenuata
12142	P.albertii	P.attenuata
12143	P.albertii	P.attenuata
12144	P.albertii	P.attenuata
1224	P.albertii	P.attenuata
1225A1	P.glauca	P.attenuata
1225A2	P.glauca	P.attenuata
1225A3	P.glauca	P.attenuata
1225A4	P.glauca	P.attenuata
2202b	P.botryoides	P.botryoides
14Baur	P.botryoides	P.botryoides
1732	P.botryoides	P.botryoides
17171	P.botryoides	P.botryoides
17172	P.botryoides	P.botryoides
17173	P.botryoides	P.botryoides
171a	P.botryoides	P.botryoides
171c	P.botryoides	P.botryoides
08803	P.botryoides	P.botryoides
08801	P.botryoides	P.botryoides
171051	P.botryoides	P.botryoides
171052	P.botryoides	P.botryoides
171053	P.botryoides	P.botryoides
1235	P.botryoides	P.botryoides
09218	P.botryoides	P.botryoides
090034	P.filiculmis	P.filiculmis
2220	P.glauca	P.glauca
108001	P.glauca	P.glauca
108002	P.glauca	P.glauca
108003	P.glauca	P.glauca
108004	P.glauca	P.glauca
19119	P.glauca	P.glauca
130376	P.glauca	P.glauca
180407	P.glauca	P.glauca
10343	P.glauca	P.glauca
10337	P.glauca	P.glauca
1501	P.glauca	P.glauca
92051	P.glauca	P.glauca
12363	P.glauca	P.glauca
12362	P.tanfiljewii	P.glauca
12361	P.tanfiljewii	P.litvinoviana
12850	P.glauca	P.litvinoviana
19181	P.litvinoviana	P.litvinoviana
19182	P.litvinoviana	P.litvinoviana
19183	P.litvinoviana	P.litvinoviana
19184	P.litvinoviana	P.litvinoviana
19185	P.litvinoviana	P.litvinoviana
1426	P.pseudoaltaica	P.pseudoaltaica
1426D	P.pseudoaltaica	P.pseudoaltaica
18310	P.pseudoaltaica	P.pseudoaltaica
1841	P.pseudoaltaica	P.pseudoaltaica
10800	P.korshunensis	P.relaxa
17741	P.litvinoviana	P.relaxa
17742	P.litvinoviana	P.relaxa
17743	P.litvinoviana	P.relaxa
16492	P.relaxa	P.relaxa
16493	P.relaxa	P.relaxa
1762a	P.relaxa	P.relaxa
1762b	P.relaxa	P.relaxa
1762c	P.relaxa	P.relaxa
1927	P.litvinoviana	P.relaxa
2133	P.stepposa	P.stepposa
2104	P.stepposa	P.stepposa
2106ZPG	P.×intricata	P.stepposa
11808	P.skvortzovii	P.tanfiljewii
190670	P.tanfiljewii	P.tanfiljewii
090005	P.tanfiljewii	P.tanfiljewii
130374	P.tanfiljewii	P.tanfiljewii
140336	P.tanfiljewii	P.tanfiljewii
1177	P.tanfiljewii	P.tanfiljewii
1167	P.tanfiljewii	P.tanfiljewii
197514	P.tanfiljewii	P.tanfiljewii
2205PG	P.stepposa	P.transbaicalica
2207PG	P.stepposa	P.transbaicalica
21351	P.stepposa	P.transbaicalica
1414	P.stepposa	P.transbaicalica
21113PG	P.stepposa	P.transbaicalica
146a	P.stepposa	P.transbaicalica
146b	P.stepposa	P.transbaicalica
146c	P.stepposa	P.transbaicalica
190671	P.stepposa	P.transbaicalica
03222	P.stepposa	P.transbaicalica
21122PG	P.stepposa	P.transbaicalica
99001	P.stepposa	P.transbaicalica
20900	P.stepposa	P.transbaicalica
08802	P.stepposa	P.transbaicalica
1080	P.stepposa	P.transbaicalica
1737	P.×intricata	P.transbaicalica
2201	P.tshuensis	P.tshuensis
2213	P.tshuensis	P.tshuensis
14802	P.tshuensis	P.tshuensis
1621	P.tshuensis	P.tshuensis
1622	P.tshuensis	P.tshuensis
1623	P.tshuensis	P.tshuensis
Admixed individuals
1106603	P.albertii	P.albertii
1106006	P.albertii	P.albertii
1106705	P.albertii	P.albertii
1114013	P.albertii	P.albertii
1112008	P.albertii	P.albertii
15831	P.albertii	P.albertii
15832	P.albertii	P.albertii
1114711	P.albertii	P.albertii
123152	P.albertii	P.albertii
Nx05036061	P.albertii	P.albertii
091851	P.albertii	P.albertii
16711	P.albertii	P.albertii
16712	P.albertii	P.albertii
16713	P.albertii	P.albertii
187c	P.argunensis	P.argunensis
19154A1	P.argunensis	P.argunensis
09236	P.argunensis	P.argunensis
09237	P.argunensis	P.argunensis
0904227	P.arnoldii	P.arnoldii
14801	P.glauca	P.arnoldii
1107506	P.attenuata	P.attenuata
09184c1	P.attenuata	P.attenuata
09184c2	P.attenuata	P.attenuata
10322	P.attenuata	P.attenuata
1710	P.botryoides	P.botryoides
17125	P.botryoides	P.botryoides
0931	P.botryoides	P.botryoides
Ro11375	P.compressa	P.compressa
8815	P.tanfiljewii	P.crymophila
15515	P.tanfiljewii	P.crymophila
14815	P.tanfiljewii	P.crymophila
1305	P.tanfiljewii	P.crymophila
20314	P.faberi	P.faberi
13173	P.×figertii	P.×figertii
06850	P.×figertii	P.×figertii
FE433	P.×figertii	P.×figertii
4166S	P.×figertii	P.×figertii
090043	P.filiculmis	P.filiculmis
1179	P.filiculmis	P.filiculmis
11809	P.filiculmis	P.filiculmis
11315	P.glauca	P.glauca
09180c	P.glauca	P.glauca
Nx0500109	P.glauca	P.glauca
16771	P.glauca	P.glauca
16772	P.glauca	P.glauca
16773	P.glauca	P.glauca
16774	P.glauca	P.glauca
7832	P.glauca	P.glauca
7831	P.glauca	P.glauca
09247	P.glauca	P.glauca
18904	P.glauca	P.glauca
10296	P.glauca	P.glauca
10299	P.glauca	P.glauca
10300	P.glauca	P.glauca
21200	P.glauca	P.glauca
97Spain	P.glauca	P.glauca
8973	P.glauca	P.glauca
1736	P.×intricata	P.×intricata
150087	P.×intricata	P.×intricata
18800	P.×intricata	P.×intricata
14950	P.×intricata	P.×intricata
11164	P.×intricata	P.×intricata
21862	P.×intricata	P.×intricata
2175	P.×intricata	P.×intricata
1169	P.×intricata	P.×intricata
21522	P.×intricata	P.×intricata
1748	P.×intricata	P.×intricata
173E	P.korshunensis	P.korshunensis
1113205	P.litvinoviana	P.litvinoviana
1104711	P.litvinoviana	P.litvinoviana
10319	P.litvinoviana	P.litvinoviana
On57AK	P.litvinoviana	P.litvinoviana
16481	P.litvinoviana	P.litvinoviana
02801	P.pseudoaltaica	P.nemoralis
09801A	P.nemoralis	P.nemoralis
138	P.nemoralis	P.nemoralis
103521	P.nemoralis	P.nemoralis
103522	P.nemoralis	P.nemoralis
103523	P.nemoralis	P.nemoralis
20801	P.nemoralis	P.nemoralis
13903	P.nemoralis	P.nemoralis
2109	P.nemoralis	P.nemoralis
1427D	P.pseudoaltaica	P.nemoralis
19800	P.nemoralis	P.nemoralis
05801	P.nemoralis	P.nemoralis
FE379	P.nemoralis	P.nemoralis
FE534a	P.nemoralis	P.nemoralis
91801	P.nemoralis	P.nemoralis
160273	P.nemoralis	P.nemoralis
FE655	P.nemoralis	P.nemoralis
1826	P.nemoralis	P.nemoralis
1121a	P.nemoralis	P.nemoralis
2143	P.nemoralis	P.nemoralis
34	P.nemoralis	P.nemoralis
NT513	P.nemoralis	P.nemoralis
12383	P.nemoralis	P.nemoralis
1253	P.nemoralis	P.nemoralis
8801S	P.nemoralis	P.nemoralis
19187	P.nemoralis	P.nemoralis
1178	P.orientisibirica	P.orientisibirica
1107008	P.orinosa	P.orinosa
5102	P.orinosa	P.orinosa
13315	?	P.orinosa
12515	P.orinosa	P.orinosa
13215	P.orinosa	P.orinosa
22206	P.orinosa	P.orinosa
222110	P.orinosa	P.orinosa
222111	P.orinosaincerta	P.orinosa
367Chandr	P.palustris	P.palustris
IDS2	P.palustris	P.palustris
111001	P.palustris	P.palustris
2111	P.palustris	P.palustris
211171	P.palustris	P.palustris
2115	P.palustris	P.palustris
13901	P.palustris	P.palustris
10216	P.albertii	P.poophagorum
18305	P.pseudoattenuata	P.pseudoattenuata
1663=6316	P.rangkulensis	P.rangkulensis
3116=1631	P.rangkulensis	P.rangkulensis
10804	P.relaxa	P.relaxa
10806	P.relaxa	P.relaxa
1904	P.relaxa	P.relaxa
1157	P.relaxa	P.relaxa
16491	P.relaxa	P.relaxa
174917340	P.relaxa	P.relaxa
12531	P.relaxa	P.relaxa
1775	P.relaxa	P.relaxa
6416	P.relaxa	P.relaxa
12445	P.relaxa	P.relaxa
19188	P.relaxa	P.relaxa
214	P.setulosa	P.setulosa
22209	P.setulosa	P.setulosa
209	P.setulosa	P.setulosa
07800	P.sichotensis	P.sichotensis
1827A	P.sichotensis	P.sichotensis
1841	P.sichotensis	P.sichotensis
18516	P.skvortzovii	P.skvortzovii
11806	P.skvortzovii	P.skvortzovii
18132	P.skvortzovii	P.skvortzovii
18028	P.skvortzovii	P.skvortzovii
1733A	P.skvortzovii	P.skvortzovii
1733B	P.skvortzovii	P.skvortzovii
2262	P.skvortzovii	P.skvortzovii
09801	P.sphondylodes	P.sphondylodes
09802	P.sphondylodes	P.sphondylodes
5399	P.sphondylodes	P.sphondylodes
14901	P.sphondylodes	P.sphondylodes
1112	P.sphondylodes	P.sphondylodes
13802	P.tanfiljewii	P.tanfiljewii
11903	P.tanfiljewii	P.tanfiljewii
180399	P.tanfiljewii	P.tanfiljewii
11807	P.tanfiljewii	P.tanfiljewii
18631	P.tanfiljewii	P.tanfiljewii
18631A	P.tanfiljewii	P.tanfiljewii
18631B	P.tanfiljewii	P.tanfiljewii
18601a	P.tanfiljewii	P.tanfiljewii
18601b	P.tanfiljewii	P.tanfiljewii
18601c	P.tanfiljewii	P.tanfiljewii
10338	P.tanfiljewii	P.tanfiljewii
11805	P.tanfiljewii	P.tanfiljewii
1902EK	P.stepposa	P.transbaicalica
1178	P.stepposa	P.transbaicalica
2117	P.stepposa	P.transbaicalica
09104	P.stepposa	P.transbaicalica
17127	P.stepposa	P.transbaicalica
06800	P.urssulensis	P.urssulensis
19116A	P.urssulensis	P.urssulensis
1158A	P.urssulensis	P.urssulensis
21120	P.urssulensis	P.urssulensis
FE0863	P.verae	P.verae
18036	P.vorobievii	P.vorobievii
18901	P.zhirmunskii	P.zhirmunskii
FE0866	P.zhirmunskii	P.zhirmunskii
0371	P.zhirmunskii	P.zhirmunskii

## Sheet: Supplementary Data 4
Supplementary Data 4. Genetic metrics* for the pure Clusters.
* The sample size (N), number of fixed (Fix) and private alleles (Priv), fixation index (FST) and absolute allele frequency difference (AFD).
Cluster	Cluster	N	Fix	Priv	FST	AFD
I (red)	II (dark blue)	55 vs. 31	172	1,433 vs. 1,452	0.665	0.181
I (red)	III (blue)	55 vs. 113	94	1,107 vs. 2,468	0.642	0.137
II (dark blue)	III (blue)	31 vs. 113	24	1,077 vs. 2,403	0.436	0.082

## Sheet: Supplementary Data 5
Supplementary Data 5. Herbarium IDs corresponding to Figure 2 samples.
Fig 2 No.	Herbarium ID	Species
1	171051	P.botryoides
2	1114711	P.albertii
3	19154A3	P.argunensis
4	16713	P.albertii
5	1106603	P.albertii
6	108004	P.glauca
7	1732	P.botryoides
8	19183	P.litvinoviana
9	12142	P.attenuata
10	16771	P.glauca
11	12252	P.attenuata
12	1225A4	P.attenuata
13	171052	P.botryoides
14	10322	P.attenuata
15	10216	P.poophagorum
16	1621	P.tshuensis
17	1104711	P.litvinoviana
18	1113205	P.litvinoviana
19	091851	P.albertii
20	19184	P.litvinoviana
21	12143	P.attenuata
22	16772	P.glauca
23	12253	P.attenuata
24	123151	P.albertii
25	171053	P.botryoides
26	103511	P.crymophila
27	1102808	P.poophagorum
28	1622	P.tshuensis
29	202151	P.orinosa
30	1102206	P.albertii
31	16491	P.relaxa
32	19185	P.litvinoviana
33	12144	P.attenuata
34	16773	P.glauca
35	12254	P.attenuata
36	123152	P.albertii
37	17141	P.palustris
38	103512	P.crymophila
39	1106006	P.albertii
40	1623	P.tshuensis
41	202152	P.orinosa
42	1106705	P.albertii
43	16492	P.relaxa
44	09184c1	P.attenuata
45	17741	P.relaxa
46	16774	P.glauca
47	12255	P.attenuata
48	15831	P.albertii
49	1710	P.botryoides
50	0904227	P.arnoldii
51	1224	P.attenuata
52	187c	P.argunensis
53	10319	P.litvinoviana
54	1102814	P.albertii
55	16493	P.relaxa
56	09184c2	P.attenuata
57	17742	P.relaxa
58	3116	P.rangkulensis
59	1114013	P.albertii
60	15832	P.albertii
61	17171	P.botryoides
62	10323	P.crymophila
63	1927	P.relaxa
64	on60AK	P.argunensis
65	108001	P.glauca
66	180399	P.tanfiljewii
67	Nx0500109	P.glauca
68	On57AK	P.litvinoviana
69	17743	P.relaxa
70	1663	P.rangkulensis
71	1225A1	P.attenuata
72	17172	P.botryoides
73	19154A1	P.argunensis
74	16711	P.albertii
75	108002	P.glauca
76	1107506	P.attenuata
77	19181	P.litvinoviana
78	S5384	P.albertii
79	97191	P.attenuata
80	16481	P.litvinoviana
81	1225A2	P.attenuata
82	Nx05036061	P.albertii
83	17173	P.botryoides
84	19154A2	P.argunensis
85	16712	P.albertii
86	108003	P.glauca
87	180407	P.glauca
88	19182	P.litvinoviana
89	12141	P.attenuata
90	97192	P.attenuata
91	12251	P.attenuata
92	1225A3	P.attenuata
93	1112008	P.albertii
94	11809	P.filiculmis
95	97Spain	P.glauca
96	09247	P.glauca
97	11315	P.glauca
98	18631	P.tanfiljewii
99	18601b	P.tanfiljewii
100	12362	P.glauca
101	14015	P.crymophila
102	1841	P.pseudoaltaica
103	18028	P.skvortzovii
104	78A15	P.faberi
105	18416	P.sichotensis
106	1179	P.filiculmis
107	10296	P.glauca
108	18904	P.glauca
109	1501	P.glauca
110	18631A	P.tanfiljewii
111	18601c	P.tanfiljewii
112	090005	P.tanfiljewii
113	1167	P.tanfiljewii
114	12415	P.orinosa
115	11808	P.tanfiljewii
116	20314	P.faberi
117	14901	P.sphondylodes
118	090043	P.filiculmis
119	10299	P.glauca
120	8973	P.glauca
121	130376	P.glauca
122	18631B	P.tanfiljewii
123	10338	P.tanfiljewii
124	15515	P.crymophila
125	2204[Khovd]	P.attenuata
126	13315	P.orinosa
127	1733A	P.skvortzovii
128	9315	P.faberi
129	09802	P.sphondylodes
130	090034	P.filiculmis
131	10300	P.glauca
132	2220	P.glauca
133	09180c	P.glauca
134	11805	P.tanfiljewii
135	13802	P.tanfiljewii
136	8815	P.crymophila
137	02801	P.nemoralis
138	11915	P.orinosa
139	1733B	P.skvortzovii
140	1300842	P.faberi
141	09801	P.sphondylodes
142	14801	P.arnoldii
143	10343	P.glauca
144	21200	P.glauca
145	11807	P.tanfiljewii
146	1305	P.crymophila
147	8815A	P.crymophila
148	1426	P.pseudoaltaica
149	131507	P.hylobates
150	18132	P.skvortzovii
151	15147	P.faberi
152	5399	P.sphondylodes
153	170521	P.palustris
154	7832	P.glauca
155	10337	P.glauca
156	222111	P.orinosa
157	1177	P.tanfiljewii
158	140336	P.tanfiljewii
159	Tkach373	P.orinosa
160	1426D	P.pseudoaltaica
161	1102707	P.hylobates
162	18516	P.skvortzovii
163	1841	P.pseudoaltaica
164	1112	P.×intricata
165	11903	P.tanfiljewii
166	12363	P.glauca
167	19119	P.glauca
168	190670	P.tanfiljewii
169	130374	P.tanfiljewii
170	11115	P.orinosa
171	1427D	P.nemoralis
172	118728	P.hylobates
173	2262	P.skvortzovii
174	07800	P.sichotensis
175	2204[Bayan]	P.attenuata
176	197514	P.tanfiljewii
177	12850	P.litvinoviana
178	7831	P.glauca
179	18601a	P.tanfiljewii
180	12361	P.litvinoviana
181	14815	P.crymophila
182	18310	P.pseudoaltaica
183	0512924	P.hylobates
184	11806	P.skvortzovii
185	1827A	P.sichotensis
186	92051	P.glauca
187	146a	P.transbaicalica
188	09100	P.argunensis
189	1301501	P.hylobates
190	073521	P.orinosa
191	21113PG	P.transbaicalica
192	2207PG	P.transbaicalica
193	Ro11375	P.compressa
194	10806	P.relaxa
195	1762a	P.relaxa
196	0931	P.botryoides
197	2178	P.palustris
198	08804	P.argunensis
199	146b	P.transbaicalica
200	14802	P.tshuensis
201	1300830	P.hylobates
202	214	P.setulosa
203	1902EK	P.transbaicalica
204	17127	P.transbaicalica
205	1158A	P.urssulensis
206	1904	P.relaxa
207	1762b	P.relaxa
208	08803	P.botryoides
209	13173	P.×figertii
210	09234	P.argunensis
211	146c	P.transbaicalica
212	2201	P.tshuensis
213	11415	P.orinosa
214	209	P.setulosa
215	2104	P.stepposa
216	2117	P.transbaicalica
217	19116A	P.urssulensis
218	6416	P.relaxa
219	1762c	P.relaxa
220	08801	P.botryoides
221	2168	P.palustris
222	09236	P.argunensis
223	09104	P.transbaicalica
224	2213	P.tshuensis
225	8615	P.orinosa
226	22209	P.setulosa
227	190671	P.transbaicalica
228	2133	P.stepposa
229	21120	P.urssulensis
230	174917340	P.relaxa
231	12351	P.attenuata
232	14Baur	P.botryoides
233	2203	P.×figertii
234	09237	P.argunensis
235	03222	P.transbaicalica
236	1107008	P.orinosa
237	13215	P.orinosa
238	10800	P.relaxa
239	20900	P.transbaicalica
240	21351	P.transbaicalica
241	06800	P.urssulensis
242	10804	P.relaxa
243	09218	P.botryoides
244	171a	P.botryoides
245	15955	P.×figertii
246	09239	P.argunensis
247	08802	P.transbaicalica
248	5102	P.orinosa
249	10315	P.orinosa
250	173E	P.korshunensis
251	1178	P.orientisibirica
252	1080	P.transbaicalica
253	09102	P.palustris
254	12445	P.relaxa
255	2202b	P.botryoides
256	06850	P.×figertii
257	08126a	P.argunensis
258	99001	P.transbaicalica
259	22206	P.orinosa
260	12515	P.orinosa
261	1414	P.transbaicalica
262	2114	P.palustris
263	1157	P.relaxa
264	12531	P.relaxa
265	1235	P.botryoides
266	171c	P.botryoides
267	4166S	P.×figertii
268	08126b	P.argunensis
269	21122PG	P.transbaicalica
270	222110	P.orinosa
271	5683RS	P.orinosa
272	2205PG	P.transbaicalica
273	18305	P.pseudoattenuata
274	19188	P.relaxa
275	1775	P.relaxa
276	17125	P.botryoides
277	1178	P.orientisibirica
278	FE433	P.×figertii
279	08126c	P.argunensis
280	FE655	P.nemoralis
281	1737	P.transbaicalica
282	1169	P.×intricata
283	150087	P.×intricata
284	19800	P.nemoralis
285	09801A	P.nemoralis
286	91801	P.nemoralis
287	1567	P.palustris
288	15224	P.palustris
289	2134	P.palustris
290	FE58B	P.palustris
291	15953C	P.palustris
292	103521	P.nemoralis
293	2106ZPG	P.stepposa
294	11802	P.×intricata
295	1112	P.×intricata
296	1121a	P.nemoralis
297	2109	P.nemoralis
298	FE0866	P.zhirmunskii
299	2126	P.palustris
300	812	P.palustris
301	2108	P.palustris
302	21105	P.palustris
303	15953D	P.palustris
304	103522	P.nemoralis
305	21109	P.×intricata
306	15954	P.×intricata
307	15113	P.palustris
308	13903	P.nemoralis
309	20801	P.nemoralis
310	0371	P.zhirmunskii
311	FE3303	P.palustris
312	13901	P.palustris
313	17124PA	P.palustris
314	21107	P.palustris
315	2118	P.×intricata
316	103523	P.nemoralis
317	2162	P.×intricata
318	14950	P.×intricata
319	1748	P.×intricata
320	FE379	P.nemoralis
321	2145	P.nemoralis
322	18901	P.zhirmunskii
323	FE236A	P.palustris
324	1114	P.palustris
325	211171	P.palustris
326	2202p	P.palustris
327	1736	P.×intricata
328	NT513	P.nemoralis
329	2175	P.×intricata
330	21521	P.×intricata
331	2149	P.palustris
332	FE534a	P.nemoralis
333	2143	P.nemoralis
334	18036	P.vorobievii
335	508	P.palustris
336	111001	P.palustris
337	17900	P.palustris
338	FE245A	P.palustris
339	159P9nd	P.×intricata
340	138	P.nemoralis
341	21862	P.×intricata
342	21522	P.×intricata
343	FE0863	P.verae
344	34	P.nemoralis
345	05801	P.nemoralis
346	15952	P.palustris
347	11165	P.palustris
348	081C	P.palustris
349	15800	P.palustris
350	FE166A	P.palustris
351	184281	P.×intricata
352	19187	P.nemoralis
353	FE2211	P.×intricata
354	21523	P.×intricata
355	1253	P.nemoralis
356	1826	P.nemoralis
357	15951	P.palustris
358	367Chandr	P.palustris
359	2111	P.palustris
360	15123	P.palustris
361	15953A	P.palustris
362	18800	P.×intricata
363	160273	P.nemoralis
364	11164	P.×intricata
365	1116	P.×intricata
366	12383	P.nemoralis
367	8801S	P.nemoralis
368	22071	P.palustris
369	1559	P.palustris
370	2115	P.palustris
371	IDS2	P.palustris
372	15953B	P.palustris
373	2181	P.palustris

## Sheet: Supplementary Data 6
Supplementary Data 6. Morphological characters used in the study.
Quantitative characters (mm)	Abbreviation
Distance from the base to the uppermost node	DBUN
Distance from the uppermost node to the panicle	DUNP
Height of the plant	HP
Length of the flag leaf blade	LFLB
Length of the flag leaf ligule	LFLL
Length of the flag leaf sheath	LFLS
Length of the lemma	LL
Length of the longest panicle branch	LLPB
Length of the lower glume	LLG
Length of the panicle	LP
Length of the second internode (from the top)	L2I
Length of the spikelet	LS
Length of the upper glume	LUG
Number of branches at the first panicle node	NB1PN
Number of florets per spikelet	NFS
Number of spikelets on the longest panicle branch	NSLPB
Width of the flag leaf blade	WFLB
Width of the lemma	WL
Width of the lower glume	WLG
Width of the panicle	WP
Width of the upper glume	WUG

## Sheet: Supplementary Data 7
Supplementary Data 7. Traits contribution (%) to PCA dimensions (top six are in bold type).
Trait	Dimension 1	Dimension 2	Dimension 3
LP	11.0288	0.0856771	0.0902661
HP	10.6166	0.0056932	0.303522
LLPB	9.5413	0.157951	0.544826
LFLB	9.10521	0.628046	0.174546
DBUN	9.03855	0.551768	0.850233
LFLS	8.40658	7e-07	0.510123
L2I	8.25182	0.529175	2.71326
WP	7.93529	0.403145	0.241896
WFLB	6.78873	0.426807	1.6645
NSLPB	6.06899	1.0752	0.305562
NB1PN	5.64394	0.0008661	5.9454
DUNP	5.45002	0.538778	5.12631
WL	0.893766	8.20544	4.15431
NFS	0.369356	1.95044	18.7734
LL	0.260242	15.1311	0.0572157
LFLL	0.173461	1.72489	18.763
WLG	0.172073	9.36922	17.383
LUG	0.139913	18.1619	0.550549
LS	0.089326	10.1857	13.9043
WUG	0.0202113	12.9364	7.91491
LLG	0.00583	17.9318	0.0288625

## Sheet: Supplementary Data 8
Supplementary Data 8. Resampling performance of Recursive Feature Elimination (RFE) for variable selection.
* The optimal number of variables (7) was selected based on the highest Accuracy and Kappa values, marked with an asterisk (*).
Number of variables	Accuracy	Kappa	Accuracy SD	Kappa SD	Selected
1	0.7083	0.4122	0.1046	0.2618
2	0.72	0.4864	0.2014	0.383
3	0.8	0.6441	0.1969	0.3728
4	0.8267	0.6846	0.1917	0.3724
5	0.8867	0.8099	0.1573	0.2528
6	0.85	0.7337	0.1744	0.3165
7	0.9067	0.8223	0.1578	0.3118	*
8	0.865	0.7486	0.1916	0.3619
9	0.89	0.7954	0.1663	0.3048
10	0.8733	0.7884	0.1624	0.2534
11	0.8533	0.7587	0.1834	0.2944
12	0.8533	0.7587	0.1834	0.2944
13	0.8867	0.8057	0.1573	0.2695
14	0.85	0.7434	0.1125	0.1948
15	0.87	0.7792	0.1201	0.202
16	0.85	0.7208	0.1468	0.3166
17	0.8367	0.718	0.1681	0.2926
18	0.7967	0.6266	0.1725	0.3516
19	0.7967	0.6266	0.1725	0.3516

## Sheet: Supplementary Data 9
Supplementary Data 9. Linear Discriminant Analysis (LDA) loadings for the RFE-selected model.
Trait	LD1	LD2
Distance from the base to the uppermost node (DBUN)	0.017	1.579
Length of the panicle (LP)	1.238	1.51
Length of the flag leaf blade (LFLB)	−1.611	−1.788
Height of the plant (HP)	−0.698	−1.272
Width of the panicle (WP)	−0.385	0.134
Number of branches at the first panicle node (NB1P)	−0.661	0.27
Width of the flag leaf blade (WFLB)	0.07	−0.011

## Sheet: Supplementary Data 10
Supplementary Data 10. Demographic parameters for inferred cluster histories*.
* Model 1 incorporates flexible population size dynamics and has several local optima (alternative histories) for the 70% call rate dataset; we report the best result by log-likelihood as Model 1 Top 1 and the second-best history as Model 1 Top 2. Models 2 and 3 reflect secondary contact scenarios. Model 2 assumes a tree topology of (Cluster I, (Cluster II, Cluster III)). Model 3 represents an ad…
	Log-likelihood	AIC	Nanc	NI_spl	NII+III_0	NI_mid	NII+III	FI_adm	NII_spl	NIII_spl	NI_cur	NII_cur	NIII_cur	Tspl_1	Tspl_2	Tsc	mI-II(×10-5)	mII-I(×10-5)	mI-III(×10-5)	mIII-I(×10-5)	mII-III(×10-5)	mIII-II(×10-5)
70% call rate dataset
Model 1	-684	1416	204789	30625	17988	73886	13,714lin	N/A	28552	13088	39,764lin	85,207exp	275,207exp	2682804	260534	N/A	0.01	0.01	0.02	0.15	0.06	0.19
Top 1			[55,587–754,461]	[<1–5×1036]	[54–5,918,505]	[18,104–301,537]	[2,667–70,509]		[15,273–53,375]	[5,978–28,656]	[25,687–61,556]	[70,422–103,095]	[228,517–331,437]	[12,285–585,842,464]	[195,340–347,487]		[0.006–0.01]	[0.002–0.03]	[0.002–0.03]	[0.10–0.22]	[0.03–0.10]	[0.13–0.29]
Model 1	-695.3	1438.7	75493	8726	5720	145,916exp	37,483exp	N/A	30548	6738	33,475lin	75,493exp	273,110exp	481094	291270	N/A	<0.01	0	0.03	0.15	0.04	0.33
Top 2			[58,527–97,377]	[39–1,922,814]	[41–794,614]	[34,473–617,614]	[771–1,821,906]		[13,619–68,521]	[1,072–42,329]	[18,709–59,895]	[59,573–95,667]	[217,305–343,246]	[344,027–671,200]	[179,724–472,050]		[~0.0–0.001]		[0.02–0.05]	[0.14–0.25]	[0.02–0.07]	[0.23–0.48]
Model 2	-699.4	1426.9	58666	267763	N/A	N/A	24652	N/A	32121	8171	37,030exp	79,684exp	293,064exp	530235	259876	257409	N/A (0)	N/A (0)	0.03	0.19	0.04	0.3
			[20,206–170,488]	[34,242–2,095,830]			[7,617–79,857]		[13,998–73,777]	[1,526–43,776]	[27,903–49,189]	[63,413–100,225]	[216,117–397,789]	[349,803–804,508]	[136,152–496,503]	[136,303–486,582]			[0.01–0.05]	[0.13–0.26]	[0.01–0.10]	[0.14–0.61]
Model 3	-690.3	1408.6	33734	77072	N/A	N/A	N/A	0.25	978*	4632	47,776exp	89,724exp	346,837exp	725050	258406	242628	N/A (0)	N/A (0)	0.03	0.21	0.03	0.47
			[6,697–169,912]	[21,086–281,709]				[14%–45%]	[76–12,475]	[2,772–7,740]	[40,595–56,230]	[75,466–106,678]	[278,612–431,786]	[515,806–1,019,221]	[225,291–296,402]	[209,968–280,381]			[0.02–0.04]	[0.14–0.32]	[0.02–0.06]	[0.31–0.70]
95% call rate dataset
Model 1	-287.5	623	95747	138107	957	138107	95,745exp	N/A	24764	1417	24,322lin	95,742exp	166,275lin	329837	182159	N/A	0.02	0	0.04	0.29	0.05	0.21
			[20,037–457,512]	[52,132–365,870]	[297–3,079]	[52,132–365,870]	[26,070–351,627]		[10,956–55,973]	[6–322,486]	[10,731–55,124]	[61,898–148,093]	[118,914–232,499]	[247,478–439,604]	[134,366–246,952]		[0.01–0.05]		[0.02–0.09]	[0.08–0.99]	[0.02–0.12]	[0.10–0.45]
Model 2	-292	612	150504	2718237	N/A	N/A	9209	N/A	34155	1505	18,385exp	83,549exp	271,891exp	407649	287336	268956	N/A (0)	N/A (0)	0.03	1.01	0.03	0.41
			[107,067–211,563]	[1,933–3,820,934,287]			[1,632–51,956]		[7,490–155,750]	[138–16,355]	[8,825–38,299]	[56,155–124,308]	[180,210–410,219]	[184,136–902,446]	[213,851–386,061]	[184,272–392,553]			[0.01–0.06]	[0.67–1.54]	[0.01–0.09]	[0.19–0.91]
Model 3	-294.4	616.8	32983	3298300	N/A	N/A	N/A	0.001	8425	16717	24,774exp	94,922exp	209,989exp	349630	201015	72490	N/A (0)	N/A (0)	0.06	0.57	0.04	0.43
			[10,164–107,032]	[22,648–480,342,127]				[~0.0–1.8%]	[1,564–45,380]	[1,844–151,516]	[12,157–50,485]	[71,891–125,336]	[125,799–350,536]	[268,090–455,986]	[121,233–333,314]	[745–7,052,488]			[~0.0–0.65]	[0.10–3.13]	[~0.0–0.70]	[0.14–1.32]

[truncated: 5 more sheets: Supplementary Data 11, Supplementary Data 12, Supplementary Data 13, Supplementary Data 14, Supplementary Data 15]
